# Supplementary material for: 4,4′-(1,1,1,3,3,3-Hexafluoro­propane-2,2-diyl)dibenzoic acid
Source: Acta Crystallogr Sect E Struct Rep Online. 2010 May 19;66(Pt 6):o1390. doi: 10.1107/S1600536810017745 (PMC2979395; doi:10.1107/S1600536810017745)
Supplement: Supplementary file 1 [file e-66-o1390-sup1.cif]

##############################################################################
###                                                                        ###
###        Electronic paper (Acta Crystallographica Section E)             ###
###                                                                        ###
##############################################################################
#                                                                            #
# This CIF contains the data in a paper accepted for publication in Acta     #
# Crystallographica Section E. It conforms to the requirements of Notes      #
# for Authors for Section E, and has been peer reviewed under the auspices   #
# of the IUCr Commission on Journals.                                        #
#                                                                            #
# Full details of the Crystallographic Information File format               #
# are given in the paper "The Crystallographic Information File (CIF):       #
# a New Standard Archive File for Crystallography" by S. R. Hall, F. H.      #
# Allen and I. D. Brown [Acta Cryst. (1991), A47, 655-685].                  #
#                                                                            #
# The current version of the core CIF dictionary is obtainable from          #
# ftp://ftp.iucr.org/pub/cif_core.dic. The current version number is 2.4.    #
#                                                                            #
# Software is freely available for graphical display of the structure(s) in  #
# this CIF.  For information consult the CIF home page http://www.iucr.org/  #
# cif/home.html                                                              #
#                                                                            #
# This file may be used for bona fide research purposes within the           #
# scientific community so long as proper attribution is given to the journal # 
# article from which it was obtained.                                        #
#                                                                            #
##############################################################################
                                             
data_I
_audit_creation_method     SHELXL-97
_chemical_name_systematic
;
4,4'-(1,1,1,3,3,3-Hexafluoropropane-2,2-diyl)dibenzoic acid
;
_chemical_name_common     ?
_chemical_formula_moiety     'C17 H10 F6 O4'
_chemical_formula_sum     'C17 H10 F6 O4'
_chemical_formula_iupac     'C17 H10 F6 O4'
_chemical_formula_weight     392.25
_chemical_melting_point     ?
_symmetry_cell_setting     Monoclinic
_symmetry_space_group_name_H-M     'P 21/c'
_symmetry_space_group_name_Hall     '-P 2ybc'
loop_
    _symmetry_equiv_pos_as_xyz
    'x, y, z'
    '-x, y+1/2, -z+1/2'
    '-x, -y, -z'
    'x, -y-1/2, z-1/2'
_cell_length_a     7.7523(16)
_cell_length_b     13.381(3)
_cell_length_c     16.134(3)
_cell_angle_alpha     90.00
_cell_angle_beta     102.294(4)
_cell_angle_gamma     90.00
_cell_volume     1635.2(6)
_cell_formula_units_Z     4
_cell_measurement_reflns_used     775
_cell_measurement_theta_min     2.69
_cell_measurement_theta_max     18.71
_cell_measurement_temperature     293(2)
_exptl_crystal_description     Prism
_exptl_crystal_colour     Colorless
_exptl_crystal_size_max     0.35
_exptl_crystal_size_mid     0.20
_exptl_crystal_size_min     0.18
_exptl_crystal_density_diffrn     1.593
_exptl_crystal_density_meas     ?
_exptl_crystal_density_method     'not measured'
_exptl_crystal_F_000     792
_exptl_absorpt_coefficient_mu     0.157
_exptl_absorpt_correction_type     Multi-scan
_exptl_absorpt_process_details     '(SADABS; Sheldrick, 1996)'
_exptl_absorpt_correction_T_min     0.963
_exptl_absorpt_correction_T_max     0.972
_exptl_special_details
;
;
_diffrn_ambient_temperature     293(2)
_diffrn_radiation_type     MoK\a
_diffrn_radiation_wavelength     0.71073
_diffrn_radiation_source     'fine-focus sealed tube'
_diffrn_radiation_monochromator     graphite
_diffrn_measurement_device_type     'Bruker SMART CCD'
_diffrn_measurement_method     '\f and \w scans'
_diffrn_detector_area_resol_mean     ?
_diffrn_reflns_number     8113
_diffrn_reflns_av_R_equivalents     0.0533
_diffrn_reflns_av_sigmaI/netI     0.0832
_diffrn_reflns_theta_min     2.00
_diffrn_reflns_theta_max     25.10
_diffrn_reflns_theta_full     25.10
_diffrn_measured_fraction_theta_max     0.998
_diffrn_measured_fraction_theta_full     0.998
_diffrn_reflns_limit_h_min     -9
_diffrn_reflns_limit_h_max     9
_diffrn_reflns_limit_k_min     -15
_diffrn_reflns_limit_k_max     15
_diffrn_reflns_limit_l_min     -13
_diffrn_reflns_limit_l_max     19
_diffrn_standards_number     0
_diffrn_standards_interval_count     ?
_diffrn_standards_interval_time     ?
_diffrn_standards_decay_%     ?
_refine_special_details
;
Refinement of <i>F</i>^2^ against ALL reflections. The weighted <i>R</i>-factor
wR and goodness of fit <i>S</i> are based on <i>F</i>^2^, conventional
<i>R</i>-factors <i>R</i> are based on <i>F</i>, with <i>F</i> set to zero for
negative <i>F</i>^2^. The threshold expression of <i>F</i>^2^ >
\s(<i>F</i>^2^) is used only for calculating <i>R</i>-factors(gt) etc. and is
not relevant to the choice of reflections for refinement. <i>R</i>-factors
based on <i>F</i>^2^ are statistically about twice as large as those based on
<i>F</i>, and <i>R</i>- factors based on ALL data will be even larger.
;
_reflns_number_total     2904
_reflns_number_gt     1339
_reflns_threshold_expression     I>2sigma(I)
_refine_ls_structure_factor_coef     Fsqd
_refine_ls_matrix_type     full
_refine_ls_R_factor_all     0.1048
_refine_ls_R_factor_gt     0.0403
_refine_ls_wR_factor_gt     0.0639
_refine_ls_wR_factor_ref     0.0708
_refine_ls_goodness_of_fit_ref     1.004
_refine_ls_restrained_S_all     1.004
_refine_ls_number_reflns     2904
_refine_ls_number_parameters     246
_refine_ls_number_restraints     0
_refine_ls_hydrogen_treatment     constr
_refine_ls_weighting_scheme     calc
_refine_ls_weighting_details
         'calc w=1/[\s^2^(Fo^2^)+(0.0135P)^2^+0.1900P] where P=(Fo^2^+2Fc^2^)/3'
_atom_sites_solution_hydrogens     geom
_atom_sites_solution_primary     direct
_atom_sites_solution_secondary     difmap
_refine_ls_shift/su_max     0.000
_refine_ls_shift/su_mean     0.000
_refine_diff_density_max     0.168
_refine_diff_density_min     -0.189
_refine_ls_extinction_method     none
_refine_ls_extinction_coef     ?
loop_
    _atom_type_symbol
    _atom_type_description
    _atom_type_scat_dispersion_real
    _atom_type_scat_dispersion_imag
    _atom_type_scat_source
    'C' 'C' 0.0033 0.0016
                         'International Tables Vol C Tables 4.2.6.8 and 6.1.1.4'
    'H' 'H' 0.0000 0.0000
                         'International Tables Vol C Tables 4.2.6.8 and 6.1.1.4'
    'N' 'N' 0.0061 0.0033
                         'International Tables Vol C Tables 4.2.6.8 and 6.1.1.4'
    'O' 'O' 0.0106 0.0060
                         'International Tables Vol C Tables 4.2.6.8 and 6.1.1.4'
    'F' 'F' 0.0171 0.0103
                         'International Tables Vol C Tables 4.2.6.8 and 6.1.1.4'
_computing_data_collection     'SMART (Bruker, 1997)'
_computing_cell_refinement     'SAINT (Bruker, 1997)'
_computing_data_reduction     'SAINT (Bruker, 1997)'
_computing_structure_solution     'SHELXS97 (Sheldrick, 2008)'
_computing_structure_refinement     'SHELXL97 (Sheldrick, 2008)'
_computing_molecular_graphics     'ORTEP-3 for Windows (Farrugia, 1997)'
_computing_publication_material     'WinGX (Farrugia, 1999)'
loop_
    _atom_site_type_symbol
    _atom_site_label
    _atom_site_fract_x
    _atom_site_fract_y
    _atom_site_fract_z
    _atom_site_U_iso_or_equiv
    _atom_site_adp_type
    _atom_site_calc_flag
    _atom_site_refinement_flags
    _atom_site_occupancy
    _atom_site_disorder_assembly
    _atom_site_disorder_group
    C C1 -0.2346(4) 0.0955(2) 0.4514(2) 0.0540(8) Uani d . 1 . .
    C C2 -0.1474(3) 0.04538(17) 0.38975(18) 0.0467(7) Uani d . 1 . .
    C C3 0.0256(3) 0.06770(16) 0.38831(17) 0.0482(7) Uani d . 1 . .
    H H3 0.0908 0.1094 0.4295 0.058 Uiso calc R 1 . .
    C C4 0.1019(3) 0.02807(17) 0.32574(17) 0.0491(7) Uani d . 1 . .
    H H4 0.2188 0.0435 0.3254 0.059 Uiso calc R 1 . .
    C C5 0.0090(3) -0.03396(17) 0.26363(17) 0.0438(7) Uani d . 1 . .
    C C6 -0.1618(3) -0.05959(18) 0.26780(19) 0.0599(8) Uani d . 1 . .
    H H6 -0.2251 -0.1042 0.2286 0.072 Uiso calc R 1 . .
    C C7 -0.2381(3) -0.01936(19) 0.32963(19) 0.0612(8) Uani d . 1 . .
    H H7 -0.3539 -0.0363 0.3309 0.073 Uiso calc R 1 . .
    C C8 0.1010(3) -0.07485(17) 0.19469(18) 0.0430(7) Uani d . 1 . .
    C C9 0.2103(4) -0.1652(2) 0.2347(2) 0.0584(8) Uani d . 1 . .
    C C10 -0.0290(4) -0.1105(2) 0.1152(2) 0.0586(8) Uani d . 1 . .
    C C11 0.2132(3) 0.00552(17) 0.16376(15) 0.0412(7) Uani d . 1 . .
    C C12 0.1452(3) 0.10175(17) 0.14883(16) 0.0489(7) Uani d . 1 . .
    H H12 0.0372 0.1171 0.1621 0.059 Uiso calc R 1 . .
    C C13 0.2346(3) 0.17475(18) 0.11477(16) 0.0500(7) Uani d . 1 . .
    H H13 0.1856 0.2382 0.1045 0.060 Uiso calc R 1 . .
    C C14 0.3958(3) 0.15424(18) 0.09593(16) 0.0460(7) Uani d . 1 . .
    C C15 0.4658(3) 0.05969(19) 0.11157(18) 0.0609(8) Uani d . 1 . .
    H H15 0.5758 0.0454 0.1002 0.073 Uiso calc R 1 . .
    C C16 0.3744(3) -0.01372(19) 0.14386(17) 0.0575(8) Uani d . 1 . .
    H H16 0.4223 -0.0776 0.1524 0.069 Uiso calc R 1 . .
    C C17 0.4938(4) 0.2307(2) 0.05836(17) 0.0513(8) Uani d . 1 . .
    O O1 -0.1535(2) 0.15916(13) 0.50126(12) 0.0654(6) Uani d . 1 . .
    O O2 -0.3969(3) 0.07246(13) 0.44691(15) 0.0814(7) Uani d . 1 . .
    H H2A -0.4415 0.1127 0.4745 0.098 Uiso calc R 1 . .
    O O3 0.6508(3) 0.20695(12) 0.05373(14) 0.0748(6) Uani d . 1 . .
    H H3A 0.7020 0.2563 0.0408 0.090 Uiso calc R 1 . .
    O O4 0.4229(2) 0.31255(13) 0.03316(12) 0.0628(6) Uani d . 1 . .
    F F1 -0.14945(18) -0.04108(11) 0.08519(10) 0.0701(5) Uani d . 1 . .
    F F2 -0.11835(19) -0.19326(11) 0.12709(10) 0.0760(5) Uani d . 1 . .
    F F3 0.05259(19) -0.13151(11) 0.05246(11) 0.0747(5) Uani d . 1 . .
    F F4 0.1158(2) -0.22673(10) 0.27230(11) 0.0775(5) Uani d . 1 . .
    F F5 0.2745(2) -0.22093(10) 0.17918(11) 0.0736(5) Uani d . 1 . .
    F F6 0.3482(2) -0.13628(10) 0.29418(11) 0.0664(5) Uani d . 1 . .
loop_
    _atom_site_aniso_label
    _atom_site_aniso_U_11
    _atom_site_aniso_U_22
    _atom_site_aniso_U_33
    _atom_site_aniso_U_12
    _atom_site_aniso_U_13
    _atom_site_aniso_U_23
    C1 0.054(2) 0.0537(18) 0.062(3) 0.0027(15) 0.0283(19) 0.0126(16)
    C2 0.0535(19) 0.0446(15) 0.046(2) -0.0039(14) 0.0196(17) 0.0041(14)
    C3 0.0538(18) 0.0478(15) 0.044(2) -0.0051(13) 0.0139(17) -0.0007(14)
    C4 0.0454(17) 0.0559(16) 0.049(2) -0.0061(14) 0.0176(17) -0.0013(15)
    C5 0.0483(18) 0.0442(15) 0.041(2) -0.0032(13) 0.0150(16) 0.0021(14)
    C6 0.0547(19) 0.0644(17) 0.064(3) -0.0151(14) 0.0211(18) -0.0206(16)
    C7 0.0477(19) 0.0698(19) 0.073(3) -0.0114(15) 0.0275(19) -0.0068(18)
    C8 0.0423(15) 0.0464(15) 0.039(2) 0.0000(12) 0.0060(15) -0.0044(14)
    C9 0.055(2) 0.0553(19) 0.065(3) -0.0058(16) 0.014(2) 0.0039(18)
    C10 0.057(2) 0.0604(19) 0.059(3) 0.0039(16) 0.014(2) -0.0142(18)
    C11 0.0412(16) 0.0499(16) 0.0327(19) 0.0042(13) 0.0078(14) -0.0010(13)
    C12 0.0463(17) 0.0543(16) 0.051(2) 0.0059(13) 0.0216(16) 0.0019(15)
    C13 0.0556(18) 0.0479(15) 0.049(2) 0.0062(14) 0.0162(16) 0.0005(14)
    C14 0.0464(17) 0.0536(17) 0.039(2) 0.0017(14) 0.0107(15) 0.0016(14)
    C15 0.0453(17) 0.0694(19) 0.076(3) 0.0081(15) 0.0307(17) 0.0128(17)
    C16 0.0542(19) 0.0532(17) 0.070(2) 0.0142(14) 0.0240(18) 0.0094(16)
    C17 0.0479(19) 0.0664(19) 0.044(2) -0.0031(16) 0.0188(17) -0.0045(16)
    O1 0.0729(14) 0.0669(13) 0.0592(16) -0.0006(10) 0.0205(12) -0.0136(11)
    O2 0.0789(15) 0.0848(15) 0.096(2) -0.0088(12) 0.0523(14) -0.0270(13)
    O3 0.0644(14) 0.0759(14) 0.0945(18) -0.0037(11) 0.0400(13) 0.0129(13)
    O4 0.0660(13) 0.0586(11) 0.0685(15) 0.0055(10) 0.0252(11) 0.0127(11)
    F1 0.0562(10) 0.0868(11) 0.0613(13) 0.0170(8) -0.0013(9) -0.0071(9)
    F2 0.0732(11) 0.0693(10) 0.0835(14) -0.0196(8) 0.0125(10) -0.0244(10)
    F3 0.0710(11) 0.0992(12) 0.0547(12) 0.0075(9) 0.0151(10) -0.0247(9)
    F4 0.0733(11) 0.0613(10) 0.1000(16) -0.0059(8) 0.0231(11) 0.0212(9)
    F5 0.0774(12) 0.0578(9) 0.0885(15) 0.0155(8) 0.0242(11) -0.0058(9)
    F6 0.0562(10) 0.0689(10) 0.0677(13) 0.0017(8) -0.0013(9) 0.0144(9)
_geom_special_details
;
All esds (except the esd in the dihedral angle between two l.s. planes) are
estimated using the full covariance matrix. The cell esds are taken into
account individually in the estimation of esds in distances, angles and
torsion angles; correlations between esds in cell parameters are only used
when they are defined by crystal symmetry. An approximate (isotropic)
treatment of cell esds is used for estimating esds involving l.s. planes.
;
loop_
    _geom_bond_atom_site_label_1
    _geom_bond_atom_site_label_2
    _geom_bond_site_symmetry_2
    _geom_bond_distance
    _geom_bond_publ_flag
    C1 O1 . 1.246(3) ?
    C1 O2 . 1.283(3) ?
    C1 C2 . 1.477(3) ?
    C2 C7 . 1.377(3) ?
    C2 C3 . 1.379(3) ?
    C3 C4 . 1.380(3) ?
    C3 H3 . 0.9300 ?
    C4 C5 . 1.380(3) ?
    C4 H4 . 0.9300 ?
    C5 C6 . 1.383(3) ?
    C5 C8 . 1.544(3) ?
    C6 C7 . 1.374(3) ?
    C6 H6 . 0.9300 ?
    C7 H7 . 0.9300 ?
    C8 C10 . 1.530(3) ?
    C8 C11 . 1.532(3) ?
    C8 C9 . 1.538(3) ?
    C9 F4 . 1.331(3) ?
    C9 F6 . 1.333(3) ?
    C9 F5 . 1.340(3) ?
    C10 F1 . 1.333(3) ?
    C10 F3 . 1.332(3) ?
    C10 F2 . 1.341(3) ?
    C11 C16 . 1.379(3) ?
    C11 C12 . 1.393(3) ?
    C12 C13 . 1.378(3) ?
    C12 H12 . 0.9300 ?
    C13 C14 . 1.375(3) ?
    C13 H13 . 0.9300 ?
    C14 C15 . 1.379(3) ?
    C14 C17 . 1.479(3) ?
    C15 C16 . 1.377(3) ?
    C15 H15 . 0.9300 ?
    C16 H16 . 0.9300 ?
    C17 O4 . 1.254(3) ?
    C17 O3 . 1.276(3) ?
    O2 H2A . 0.8200 ?
    O3 H3A . 0.8200 ?
loop_
    _geom_angle_atom_site_label_1
    _geom_angle_atom_site_label_2
    _geom_angle_atom_site_label_3
    _geom_angle_site_symmetry_1
    _geom_angle_site_symmetry_3
    _geom_angle
    _geom_angle_publ_flag
    O1 C1 O2 . . 123.7(3) ?
    O1 C1 C2 . . 120.3(3) ?
    O2 C1 C2 . . 115.9(3) ?
    C7 C2 C3 . . 118.5(3) ?
    C7 C2 C1 . . 121.4(3) ?
    C3 C2 C1 . . 119.9(3) ?
    C2 C3 C4 . . 119.9(2) ?
    C2 C3 H3 . . 120.0 ?
    C4 C3 H3 . . 120.0 ?
    C5 C4 C3 . . 121.5(2) ?
    C5 C4 H4 . . 119.2 ?
    C3 C4 H4 . . 119.2 ?
    C4 C5 C6 . . 118.1(2) ?
    C4 C5 C8 . . 119.1(2) ?
    C6 C5 C8 . . 122.8(2) ?
    C7 C6 C5 . . 120.2(3) ?
    C7 C6 H6 . . 119.9 ?
    C5 C6 H6 . . 119.9 ?
    C6 C7 C2 . . 121.6(2) ?
    C6 C7 H7 . . 119.2 ?
    C2 C7 H7 . . 119.2 ?
    C10 C8 C11 . . 105.3(2) ?
    C10 C8 C9 . . 108.2(2) ?
    C11 C8 C9 . . 112.9(2) ?
    C10 C8 C5 . . 113.1(2) ?
    C11 C8 C5 . . 111.55(19) ?
    C9 C8 C5 . . 105.9(2) ?
    F4 C9 F6 . . 106.7(3) ?
    F4 C9 F5 . . 106.3(2) ?
    F6 C9 F5 . . 106.7(2) ?
    F4 C9 C8 . . 111.7(2) ?
    F6 C9 C8 . . 111.0(2) ?
    F5 C9 C8 . . 114.0(3) ?
    F1 C10 F3 . . 106.3(3) ?
    F1 C10 F2 . . 106.5(2) ?
    F3 C10 F2 . . 106.1(2) ?
    F1 C10 C8 . . 111.9(2) ?
    F3 C10 C8 . . 111.6(2) ?
    F2 C10 C8 . . 113.9(2) ?
    C16 C11 C12 . . 117.4(2) ?
    C16 C11 C8 . . 123.4(2) ?
    C12 C11 C8 . . 119.0(2) ?
    C13 C12 C11 . . 121.4(2) ?
    C13 C12 H12 . . 119.3 ?
    C11 C12 H12 . . 119.3 ?
    C14 C13 C12 . . 120.3(2) ?
    C14 C13 H13 . . 119.9 ?
    C12 C13 H13 . . 119.9 ?
    C13 C14 C15 . . 118.9(2) ?
    C13 C14 C17 . . 121.5(2) ?
    C15 C14 C17 . . 119.5(2) ?
    C14 C15 C16 . . 120.6(2) ?
    C14 C15 H15 . . 119.7 ?
    C16 C15 H15 . . 119.7 ?
    C11 C16 C15 . . 121.3(2) ?
    C11 C16 H16 . . 119.3 ?
    C15 C16 H16 . . 119.3 ?
    O4 C17 O3 . . 123.8(3) ?
    O4 C17 C14 . . 120.6(3) ?
    O3 C17 C14 . . 115.6(3) ?
    C1 O2 H2A . . 109.5 ?
    C17 O3 H3A . . 109.5 ?
loop_
    _geom_torsion_atom_site_label_1
    _geom_torsion_atom_site_label_2
    _geom_torsion_atom_site_label_3
    _geom_torsion_atom_site_label_4
    _geom_torsion_site_symmetry_1
    _geom_torsion_site_symmetry_2
    _geom_torsion_site_symmetry_3
    _geom_torsion_site_symmetry_4
    _geom_torsion
    _geom_torsion_publ_flag
    O1 C1 C2 C7 . . . . -174.9(2) ?
    O2 C1 C2 C7 . . . . 2.1(4) ?
    O1 C1 C2 C3 . . . . 1.2(4) ?
    O2 C1 C2 C3 . . . . 178.2(2) ?
    C7 C2 C3 C4 . . . . 2.2(4) ?
    C1 C2 C3 C4 . . . . -173.9(2) ?
    C2 C3 C4 C5 . . . . 0.1(4) ?
    C3 C4 C5 C6 . . . . -3.0(4) ?
    C3 C4 C5 C8 . . . . 179.2(2) ?
    C4 C5 C6 C7 . . . . 3.6(4) ?
    C8 C5 C6 C7 . . . . -178.7(2) ?
    C5 C6 C7 C2 . . . . -1.3(4) ?
    C3 C2 C7 C6 . . . . -1.6(4) ?
    C1 C2 C7 C6 . . . . 174.5(3) ?
    C4 C5 C8 C10 . . . . -159.9(2) ?
    C6 C5 C8 C10 . . . . 22.4(3) ?
    C4 C5 C8 C11 . . . . -41.5(3) ?
    C6 C5 C8 C11 . . . . 140.9(2) ?
    C4 C5 C8 C9 . . . . 81.7(3) ?
    C6 C5 C8 C9 . . . . -95.9(3) ?
    C10 C8 C9 F4 . . . . -73.2(3) ?
    C11 C8 C9 F4 . . . . 170.6(2) ?
    C5 C8 C9 F4 . . . . 48.3(3) ?
    C10 C8 C9 F6 . . . . 167.9(2) ?
    C11 C8 C9 F6 . . . . 51.7(3) ?
    C5 C8 C9 F6 . . . . -70.7(3) ?
    C10 C8 C9 F5 . . . . 47.3(3) ?
    C11 C8 C9 F5 . . . . -68.9(3) ?
    C5 C8 C9 F5 . . . . 168.8(2) ?
    C11 C8 C10 F1 . . . . -70.1(3) ?
    C9 C8 C10 F1 . . . . 168.9(2) ?
    C5 C8 C10 F1 . . . . 51.9(3) ?
    C11 C8 C10 F3 . . . . 48.8(3) ?
    C9 C8 C10 F3 . . . . -72.2(3) ?
    C5 C8 C10 F3 . . . . 170.8(2) ?
    C11 C8 C10 F2 . . . . 169.0(2) ?
    C9 C8 C10 F2 . . . . 48.0(3) ?
    C5 C8 C10 F2 . . . . -69.0(3) ?
    C10 C8 C11 C16 . . . . -94.9(3) ?
    C9 C8 C11 C16 . . . . 22.9(4) ?
    C5 C8 C11 C16 . . . . 142.0(2) ?
    C10 C8 C11 C12 . . . . 80.3(3) ?
    C9 C8 C11 C12 . . . . -161.9(2) ?
    C5 C8 C11 C12 . . . . -42.7(3) ?
    C16 C11 C12 C13 . . . . 0.6(4) ?
    C8 C11 C12 C13 . . . . -174.9(2) ?
    C11 C12 C13 C14 . . . . -1.1(4) ?
    C12 C13 C14 C15 . . . . 0.1(4) ?
    C12 C13 C14 C17 . . . . 179.3(2) ?
    C13 C14 C15 C16 . . . . 1.3(4) ?
    C17 C14 C15 C16 . . . . -177.8(3) ?
    C12 C11 C16 C15 . . . . 0.9(4) ?
    C8 C11 C16 C15 . . . . 176.1(3) ?
    C14 C15 C16 C11 . . . . -1.9(4) ?
    C13 C14 C17 O4 . . . . -8.7(4) ?
    C15 C14 C17 O4 . . . . 170.4(3) ?
    C13 C14 C17 O3 . . . . 171.5(3) ?
    C15 C14 C17 O3 . . . . -9.4(4) ?
loop_
    _geom_hbond_atom_site_label_D
    _geom_hbond_atom_site_label_H
    _geom_hbond_atom_site_label_A
    _geom_hbond_site_symmetry_A
    _geom_hbond_distance_DH
    _geom_hbond_distance_HA
    _geom_hbond_distance_DA
    _geom_hbond_angle_DHA
    O2 H2A O4 4_466 0.82 1.85 2.661(2) 169
    O3 H3A O1 4_665 0.82 1.80 2.603(2) 165
    C15 H15 F1 1_655 0.93 2.48 3.382(3) 163
data_global
_journal_date_recd_electronic     2010-03-19
_journal_date_accepted     2010-05-14
_journal_name_full     'Acta Crystallographica, Section E'
_journal_year     2010
_journal_volume     66
_journal_issue      6
_journal_page_first     o1390
_journal_page_last     o1390
_journal_paper_category     QO
_journal_coeditor_code     XU2737
_publ_contact_author_name     'Feng Fu'
_publ_contact_author_address
;
Department of Chemistry and Chemical Engineering, Shaanxi Key
Laboratory of  Chemical Reaction Engineering, Yan'an University,
Yan'an, Shaanxi,716000, China
;
_publ_contact_author_email     'yadxgncl@126.com'
_publ_contact_author_fax     '86-911-2332284'
_publ_contact_author_phone     '86-911-2332284'
_publ_section_title
;
4,4'-(1,1,1,3,3,3-Hexafluoropropane-2,2-diyl)dibenzoic acid
;
loop_
    _publ_author_name
    _publ_author_address
    'Long Tang'
;
Department of Chemistry and Chemical Engineering,
Shaanxi Key Laboratory of Chemical Reaction Engineering,
Yan'an University,
Shaanxi 716000,
People's Republic of China
;
    'Ya-Pan Wu'
;
Department of Chemistry and Chemical Engineering,
Shaanxi Key Laboratory of Chemical Reaction Engineering,
Yan'an University,
Shaanxi 716000,
People's Republic of China
;
    'Feng Fu'
;
Department of Chemistry and Chemical Engineering,
Shaanxi Key Laboratory of Chemical Reaction Engineering,
Yan'an University,
Shaanxi 716000,
People's Republic of China
;
    'Zhu-Lian Zhang'
;
Department of Chemistry and Chemical Engineering,
Shaanxi Key Laboratory of Chemical Reaction Engineering,
Yan'an University,
Shaanxi 716000,
People's Republic of China
;
    'Dan Zheng'
;
Department of Chemistry and Chemical Engineering,
Shaanxi Key Laboratory of Chemical Reaction Engineering,
Yan'an University,
Shaanxi 716000,
People's Republic of China
;
