# Supplementary material for: 4,4′-(1,1,1,3,3,3-Hexafluoro­propane-2,2-diyl)dibenzoic acid
Source: Acta Crystallogr Sect E Struct Rep Online. 2010 May 19;66(Pt 6):o1390. doi: 10.1107/S1600536810017745 (PMC2979395; doi:10.1107/S1600536810017745)
Supplement: Supplementary file 2 [file e-66-o1390-Isup2.hkl]

# 
# h,k,l, Fc-squared, Fo-squared, sigma(Fo-squared) and status flag 
# 
data_I
_shelx_title ' xb2597m in P2(1)/c' 
_shelx_refln_list_code          4 
_shelx_F_calc_maximum      170.22 
_exptl_crystal_F_000       792.00 
_reflns_d_resolution_high  0.8378 
 
loop_ 
 _symmetry_equiv_pos_as_xyz 
 'x, y, z' 
 '-x, y+1/2, -z+1/2' 
 '-x, -y, -z' 
 'x, -y-1/2, z-1/2' 
 
_cell_length_a     7.7523 
_cell_length_b    13.3806 
_cell_length_c    16.1340 
_cell_angle_alpha  90.000 
_cell_angle_beta  102.294 
_cell_angle_gamma  90.000 
 
_shelx_F_squared_multiplier     1.000 
 
loop_ 
 _refln_index_h 
 _refln_index_k 
 _refln_index_l 
 _refln_F_squared_calc 
 _refln_F_squared_meas 
 _refln_F_squared_sigma 
 _refln_observed_status 
   4   0   0     3071.97     3126.49     51.23 o 
   5   0   0      153.10      196.78     12.20 o 
   6   0   0       16.48        4.44     11.38 o 
   7   0   0        2.58        5.99     17.94 o 
   8   0   0      343.66      337.71     33.73 o 
   9   0   0       19.92       30.51     32.68 o 
   1   1   0     5408.21     5061.94    124.41 o 
   2   1   0      254.53      222.58     13.39 o 
   3   1   0      394.69      398.09      9.40 o 
   4   1   0     1749.52     1783.97     24.04 o 
   5   1   0      227.42      223.36     23.90 o 
   6   1   0       34.48       22.86      8.36 o 
   7   1   0        0.39        3.62     12.30 o 
   8   1   0       43.00       28.66     18.31 o 
   9   1   0        0.13        8.66     23.33 o 
   0   2   0     1942.41     1803.38     19.89 o 
   1   2   0     4385.19     4068.95     37.48 o 
   2   2   0      279.44      269.93      4.97 o 
   3   2   0      181.18      176.81     10.15 o 
   4   2   0        3.05       -2.93      4.76 o 
   5   2   0      888.80      900.83     21.25 o 
   6   2   0       45.35       29.68      8.91 o 
   7   2   0       10.85        6.10     12.99 o 
   8   2   0        7.48       -0.89     17.98 o 
   1   3   0     1042.05     1013.15     18.81 o 
   2   3   0     2210.89     2233.93     20.75 o 
   3   3   0      430.13      445.62      7.20 o 
   4   3   0        5.71        2.82      4.53 o 
   5   3   0       48.18       48.28     11.80 o 
   6   3   0      147.39      140.72     21.99 o 
   7   3   0       83.22      107.66     13.54 o 
   8   3   0       41.27       26.86     21.13 o 
   0   4   0      240.13      230.02      6.36 o 
   1   4   0      201.07      184.68      7.99 o 
   2   4   0      681.21      652.87     10.31 o 
   3   4   0      816.91      881.21     13.50 o 
   4   4   0       20.44       16.04      4.64 o 
   5   4   0      296.79      304.79     14.93 o 
   6   4   0        7.12        1.65     10.64 o 
   7   4   0        2.34       -3.69     15.89 o 
   8   4   0       53.64       55.63     23.61 o 
   1   5   0      113.86       98.52      5.64 o 
   2   5   0     1672.59     1632.07     24.05 o 
   3   5   0       47.12       59.87      5.26 o 
   4   5   0       16.34       20.35      5.00 o 
   5   5   0       29.57       35.10      7.58 o 
   6   5   0       14.55       13.13     11.00 o 
   7   5   0      333.44      250.81     32.53 o 
   8   5   0       23.67       29.85     24.18 o 
   0   6   0       92.31       99.14      5.03 o 
   1   6   0      118.31      129.92      6.65 o 
   2   6   0      918.13      926.37     16.18 o 
   3   6   0        7.56        9.66      4.93 o 
   4   6   0       79.15       75.38      7.13 o 
   5   6   0      371.63      382.14     12.61 o 
   6   6   0       27.15        9.28     11.62 o 
   7   6   0       38.98       40.82     18.79 o 
   8   6   0        1.61       12.38     24.40 o 
   1   7   0     1687.84     1690.48     18.93 o 
   2   7   0       74.85       64.58      5.55 o 
   3   7   0       85.05       94.70      6.79 o 
   4   7   0       48.88       47.11     10.43 o 
   5   7   0      149.15      147.07     10.37 o 
   6   7   0       36.54       49.32     12.42 o 
   7   7   0      139.89      131.62     21.44 o 
   8   7   0       26.46       18.83     25.80 o 
   0   8   0      613.02      632.39     12.64 o 
   1   8   0        6.58        4.92      4.18 o 
   2   8   0       28.41       25.56      7.90 o 
   3   8   0      398.55      386.52     13.63 o 
   4   8   0      141.83      107.01     17.81 o 
   5   8   0        1.03       -1.63      8.34 o 
   6   8   0        0.02       -1.46     10.40 o 
   7   8   0      101.65       67.42     20.72 o 
   1   9   0       17.03        4.92      5.03 o 
   2   9   0       22.42       20.08      6.17 o 
   3   9   0      164.68      162.95      9.32 o 
   4   9   0        8.60        6.97      7.57 o 
   5   9   0       20.84       16.96      9.28 o 
   6   9   0        0.01        2.76     11.15 o 
   7   9   0       48.20       36.93     20.61 o 
   0  10   0       27.73       27.41      9.31 o 
   1  10   0       23.12       28.15      7.71 o 
   2  10   0       45.41       44.17      7.45 o 
   3  10   0       71.49       76.04      8.66 o 
   4  10   0       15.14       15.80      8.99 o 
   5  10   0        7.53        5.53      9.92 o 
   6  10   0       95.47       68.23     12.98 o 
   7  10   0        6.09       11.22     20.76 o 
   1  11   0       60.55       79.43      9.63 o 
   2  11   0      497.35      467.31     16.06 o 
   3  11   0       20.89       13.72      8.72 o 
   4  11   0       14.94       18.46      9.77 o 
   5  11   0        0.98       -2.28     11.21 o 
   6  11   0       16.62        9.98     12.99 o 
   0  12   0       17.96       13.52     14.17 o 
   1  12   0       43.00       54.79     13.17 o 
   2  12   0       57.89       63.73     11.11 o 
   3  12   0       83.43       51.97     11.48 o 
   4  12   0       26.46       16.64     10.64 o 
   5  12   0       52.58       50.65     12.93 o 
   1  13   0       96.63      115.92     12.43 o 
   2  13   0        0.32       -3.61     10.89 o 
   3  13   0        1.69       -3.02     11.97 o 
   4  13   0       23.61       29.12     14.00 o 
   5  13   0        1.64        1.88     13.96 o 
   0  14   0        4.08        5.05     18.05 o 
   1  14   0       48.07       70.70     23.48 o 
   2  14   0        0.08        0.39     12.24 o 
   3  14   0       37.61       32.20     14.14 o 
   4  14   0        9.58       -3.60     14.55 o 
   1  15   0       63.15       78.83     16.78 o 
   2  15   0        0.18        5.35     15.35 o 
   3  15   0        6.00       -1.96     14.93 o 
  -9   1   1       11.40       11.98     22.36 o 
  -8   1   1      136.07      102.97     18.84 o 
  -7   1   1       28.46       26.07     10.51 o 
  -6   1   1      220.59      227.02     11.02 o 
  -5   1   1        1.38        0.26      5.74 o 
  -4   1   1      403.63      418.81      9.07 o 
  -3   1   1      467.25      505.93     13.34 o 
  -2   1   1       44.06       45.53      4.39 o 
  -1   1   1     2666.70     2619.51     21.94 o 
   0   1   1      669.34      623.09      8.64 o 
   1   1   1      400.16      399.26      5.10 o 
   2   1   1     1084.38     1064.82     11.65 o 
   3   1   1     1104.76     1148.12     13.66 o 
   4   1   1      570.12      596.64     12.60 o 
   5   1   1      222.13      234.32      9.22 o 
   6   1   1        3.71       -1.91      8.00 o 
   7   1   1        0.14       -0.62     13.38 o 
   8   1   1       84.36      105.11     32.34 o 
  -9   2   1       71.53       31.82     33.56 o 
  -8   2   1        5.18        2.04     17.93 o 
  -7   2   1       64.65       50.88     12.98 o 
  -6   2   1        0.65        2.43      8.33 o 
  -5   2   1      800.66      827.62     14.08 o 
  -4   2   1     2824.94     2928.70     27.59 o 
  -3   2   1      113.31      104.60      4.46 o 
  -2   2   1      236.60      285.07      9.28 o 
  -1   2   1    13312.62    12466.84    109.09 o 
   0   2   1     5487.30     5245.82     53.94 o 
   1   2   1      740.22      734.86      9.73 o 
   2   2   1     1633.59     1666.51     18.59 o 
   3   2   1      349.03      379.89      7.67 o 
   4   2   1      473.12      501.66     14.14 o 
   5   2   1      225.57      230.38     18.21 o 
   6   2   1      145.13      192.00     17.19 o 
   7   2   1        0.40        2.02     13.09 o 
   8   2   1       15.47       18.29     17.96 o 
  -8   3   1       51.28       36.34     22.54 o 
  -7   3   1       42.16       37.04     11.09 o 
  -6   3   1       13.60       13.05      8.28 o 
  -5   3   1      207.30      207.09      9.51 o 
  -4   3   1       94.32       81.05      5.56 o 
  -3   3   1       68.09       86.11      6.65 o 
  -2   3   1       24.61       19.74      2.49 o 
  -1   3   1     9207.73     8655.65     75.42 o 
   0   3   1     1407.46     1272.15     12.33 o 
   1   3   1      431.52      425.35      5.92 o 
   2   3   1      124.38      123.85     10.98 o 
   3   3   1     3398.44     3439.61     36.53 o 
   4   3   1      268.06      286.04     23.59 o 
   5   3   1        3.00        2.24      6.87 o 
   6   3   1       50.04       52.19      9.40 o 
   7   3   1       35.75       26.57     19.30 o 
   8   3   1        2.32        0.68     21.86 o 
  -8   4   1       17.20        8.86     22.37 o 
  -7   4   1       15.80       20.74     13.26 o 
  -6   4   1       24.20       13.59     10.28 o 
  -5   4   1      209.09      199.88     17.66 o 
  -4   4   1      116.95      128.64     11.03 o 
  -3   4   1      471.97      514.14     19.98 o 
  -2   4   1     2476.81     2529.61     26.83 o 
  -1   4   1      419.35      412.61      7.98 o 
   0   4   1     1709.06     1607.37     13.93 o 
   1   4   1      732.79      723.59      8.65 o 
   2   4   1     2412.22     2415.81     22.65 o 
   3   4   1        0.11        0.54      3.31 o 
   4   4   1      448.42      467.07      9.90 o 
   5   4   1      164.98      172.16     20.44 o 
   6   4   1       52.81       52.99     11.46 o 
   7   4   1       50.96       55.14     21.01 o 
   8   4   1        2.72       -9.85     22.95 o 
  -8   5   1       38.26       37.68     24.20 o 
  -7   5   1      117.34       96.64     14.38 o 
  -6   5   1       97.83      107.72     12.81 o 
  -5   5   1      164.06      177.99     11.76 o 
  -4   5   1       55.59       57.57      5.39 o 
  -3   5   1      236.50      233.63      9.34 o 
  -2   5   1     1705.97     1704.42     20.25 o 
  -1   5   1       72.09       62.38      4.45 o 
   0   5   1     1489.82     1395.27     12.90 o 
   1   5   1     1942.84     1863.51     37.38 o 
   2   5   1      943.00      920.06     16.04 o 
   3   5   1      919.45      925.17     17.36 o 
   4   5   1        7.68        1.68      4.77 o 
   5   5   1      129.54      129.39      8.90 o 
   6   5   1       29.79       20.57     10.86 o 
   7   5   1       34.56       10.39     20.71 o 
   8   5   1       27.85       14.11     23.29 o 
  -8   6   1       24.82       22.25     23.78 o 
  -7   6   1      178.40      174.81     16.68 o 
  -6   6   1      161.66      164.06     13.94 o 
  -5   6   1       13.71       14.00      7.45 o 
  -4   6   1       94.60      102.17      7.76 o 
  -3   6   1       88.35       82.94      6.33 o 
  -2   6   1     1072.77     1026.97     20.28 o 
  -1   6   1      332.56      353.44      7.00 o 
   0   6   1      828.22      824.10      9.31 o 
   1   6   1     1817.17     1767.02     35.37 o 
   2   6   1     3956.57     3953.81     40.61 o 
   3   6   1      805.17      830.31     14.43 o 
   4   6   1        0.01        1.12      6.13 o 
   5   6   1        0.79        1.81      7.56 o 
   6   6   1       26.12       21.86     16.43 o 
   7   6   1       66.27       69.15     22.00 o 
   8   6   1        8.30        4.46     23.87 o 
  -8   7   1        5.67        3.58     23.78 o 
  -7   7   1        9.24        6.97     14.58 o 
  -6   7   1       32.12       30.71     12.07 o 
  -5   7   1       27.92       25.42      8.61 o 
  -4   7   1      100.64       85.83      8.87 o 
  -3   7   1      544.03      521.29     12.05 o 
  -2   7   1        9.44       12.30      4.75 o 
  -1   7   1      590.39      611.12      9.87 o 
   0   7   1        0.07       -0.82      2.95 o 
   1   7   1      101.13      106.27      9.92 o 
   2   7   1     1045.95      994.16     31.90 o 
   3   7   1       80.52       83.31      7.21 o 
   4   7   1      182.77      165.20      9.19 o 
   5   7   1     1340.87     1486.97     36.08 o 
   6   7   1      567.39      593.97     19.44 o 
   7   7   1        4.14        0.77     21.66 o 
   8   7   1        0.10        6.12     25.04 o 
  -7   8   1        1.57       -6.76     15.33 o 
  -6   8   1      121.51      104.57     13.71 o 
  -5   8   1       18.10        9.26      8.57 o 
  -4   8   1        8.99        4.85      7.06 o 
  -3   8   1       65.08       68.04     10.45 o 
  -2   8   1        1.64       -2.81      5.09 o 
  -1   8   1       25.95       20.24      4.63 o 
   0   8   1        7.46        9.83      3.47 o 
   1   8   1      719.39      701.34     22.91 o 
   2   8   1        0.31        0.73      5.19 o 
   3   8   1       37.57       33.13      6.67 o 
   4   8   1      139.82      132.17     11.51 o 
   5   8   1      803.58      828.56     21.39 o 
   6   8   1      287.30      320.98     19.80 o 
   7   8   1       14.35       26.03     22.62 o 
  -7   9   1        0.03       -0.21     19.83 o 
  -6   9   1        2.21        4.88     10.91 o 
  -5   9   1      197.57      210.18     12.26 o 
  -4   9   1       57.04       50.87      8.06 o 
  -3   9   1       80.71       82.91      7.82 o 
  -2   9   1      442.32      454.77     11.85 o 
  -1   9   1      633.34      642.52     11.87 o 
   0   9   1      629.74      654.72     14.72 o 
   1   9   1      173.39      169.50      7.97 o 
   2   9   1       13.18        6.98      6.15 o 
   3   9   1        6.59       13.20      6.67 o 
   4   9   1        1.74        0.18      7.83 o 
   5   9   1      217.17      189.03     12.06 o 
   6   9   1      182.57      216.39     24.84 o 
   7   9   1        2.23        2.74     25.39 o 
  -7  10   1       27.36       45.42     21.55 o 
  -6  10   1        1.90       -3.16     11.93 o 
  -5  10   1       11.02        5.21      9.83 o 
  -4  10   1       64.09       47.05      9.14 o 
  -3  10   1      508.04      502.90     19.27 o 
  -2  10   1        3.51        3.96      6.70 o 
  -1  10   1      168.77      178.82     13.70 o 
   0  10   1      534.98      568.38     13.67 o 
   1  10   1      154.87      152.11     25.64 o 
   2  10   1       18.87       19.19      7.22 o 
   3  10   1      183.48      188.27     10.34 o 
   4  10   1       77.25       66.54      9.84 o 
   5  10   1       29.89       24.60     10.51 o 
   6  10   1       11.59       -1.88     15.21 o 
  -6  11   1       33.34       29.97     13.26 o 
  -5  11   1       17.69       -2.76     10.93 o 
  -4  11   1      319.99      325.56     13.95 o 
  -3  11   1       45.28       26.12     10.99 o 
  -2  11   1        0.17        0.04      8.62 o 
  -1  11   1       44.08       33.65      8.86 o 
   0  11   1       43.18       61.86      8.62 o 
   1  11   1      231.41      254.33     12.67 o 
   2  11   1      183.46      192.70     12.28 o 
   3  11   1       21.99       14.98      8.85 o 
   4  11   1       13.45        4.95      9.49 o 
   5  11   1        7.34        1.76     11.60 o 
   6  11   1        1.34       12.92     17.08 o 
  -6  12   1        6.59        7.29     14.39 o 
  -5  12   1      106.22       93.58     14.27 o 
  -4  12   1      168.96      159.75     12.81 o 
  -3  12   1        1.24        1.49     10.44 o 
  -2  12   1      649.03      689.73     24.43 o 
  -1  12   1       48.01       66.13     11.16 o 
   0  12   1       44.08       37.38     10.84 o 
   1  12   1       37.19       40.80     10.02 o 
   2  12   1        0.49       -0.55     10.18 o 
   3  12   1      196.49      174.73     14.09 o 
   4  12   1        0.13       -4.14     11.12 o 
   5  12   1       10.53        2.87     12.31 o 
  -5  13   1        0.00       -0.60     13.62 o 
  -4  13   1        0.03       -2.82     12.79 o 
  -3  13   1        3.16       -0.27     11.54 o 
  -2  13   1       55.14       39.50     12.40 o 
  -1  13   1       12.52        7.28     10.30 o 
   0  13   1        0.02        3.85     11.01 o 
   1  13   1      551.79      592.16     20.12 o 
   2  13   1       35.25       28.53     11.41 o 
   3  13   1       29.34       17.94     13.12 o 
   4  13   1       13.11        1.80     14.31 o 
   5  13   1        2.05       -1.73     13.91 o 
  -4  14   1        0.39       -0.95     14.11 o 
  -3  14   1        1.40        5.71     13.56 o 
  -2  14   1       11.17       11.39     12.47 o 
  -1  14   1        6.06        3.30     12.81 o 
   0  14   1        2.11        0.56     12.67 o 
   1  14   1        1.94        0.89     12.88 o 
   2  14   1        0.05        7.02     12.94 o 
   3  14   1        0.34        1.07     13.33 o 
   4  14   1       14.97        7.73     15.60 o 
  -3  15   1        3.38        2.40     14.71 o 
  -2  15   1       46.79       67.09     16.99 o 
  -1  15   1        0.26        1.27     14.61 o 
   0  15   1        0.06        3.13     14.50 o 
   1  15   1       27.00       24.34     16.17 o 
   2  15   1        4.08       -3.30     16.67 o 
  -9   0   2       66.46       47.91     28.97 o 
  -8   0   2       28.07       23.19     20.06 o 
  -7   0   2       71.27       72.20     28.29 o 
  -6   0   2       67.86       90.03     12.04 o 
  -5   0   2     3017.57     3132.92     43.66 o 
  -4   0   2     3091.04     3407.26     43.82 o 
  -3   0   2     1504.62     1416.34     46.05 o 
  -2   0   2       57.70       30.10     12.27 o 
  -1   0   2       64.61       64.27      6.56 o 
   0   0   2       20.09       14.15      2.87 o 
   1   0   2    28974.93    28514.32    506.56 o 
   2   0   2    11271.74    11150.77    139.26 o 
   3   0   2      613.74      568.25     61.17 o 
   4   0   2     1344.29     1431.61     28.64 o 
   5   0   2      383.29      243.69     91.83 o 
   6   0   2       80.99       96.70     16.09 o 
   7   0   2      145.61      160.83     24.24 o 
   8   0   2        3.49       -1.65     26.66 o 
  -9   1   2        6.37        2.83     20.56 o 
  -8   1   2       25.78       25.18     13.89 o 
  -7   1   2        2.47        1.69     10.32 o 
  -6   1   2      336.50      369.52     12.41 o 
  -5   1   2        2.29        4.92      5.77 o 
  -4   1   2       15.57       15.61      4.60 o 
  -3   1   2      154.98      190.09     11.23 o 
  -2   1   2      135.58      163.81      6.77 o 
  -1   1   2    15934.95    15977.36    155.51 o 
   0   1   2       55.48       44.44      8.13 o 
   1   1   2     5340.67     5286.44     47.14 o 
   2   1   2      410.54      469.80     20.25 o 
   3   1   2       10.48       10.27      4.01 o 
   4   1   2       63.65       55.20      6.09 o 
   5   1   2      203.88      179.32     16.81 o 
   6   1   2        0.03       -2.09     10.39 o 
   7   1   2      138.28      141.42     52.77 o 
   8   1   2        3.16        6.47     19.13 o 
  -9   2   2        1.65       -7.98     31.03 o 
  -8   2   2      114.66      116.10     28.32 o 
  -7   2   2        0.34       -2.08     10.25 o 
  -6   2   2       23.28       24.37      8.47 o 
  -5   2   2      856.20      994.25     21.61 o 
  -4   2   2      294.50      326.21     17.34 o 
  -3   2   2      241.17      245.87      6.82 o 
  -2   2   2     1237.57     1222.62     21.30 o 
  -1   2   2     2726.41     2695.73     26.04 o 
   0   2   2     2399.99     2448.52     73.63 o 
   1   2   2      531.92      526.84      6.76 o 
   2   2   2      341.55      352.67      9.85 o 
   3   2   2      492.46      484.72     23.00 o 
   4   2   2        0.01       -2.36      5.19 o 
   5   2   2        6.32       10.46      6.97 o 
   6   2   2       69.55       63.22     12.18 o 
   7   2   2       49.90       46.54     14.69 o 
   8   2   2       42.24       50.30     29.09 o 
  -9   3   2        0.36       11.61     32.94 o 
  -8   3   2        5.71       10.62     18.73 o 
  -7   3   2       15.10       13.83     10.99 o 
  -6   3   2       55.82       37.45      8.75 o 
  -5   3   2       11.52       10.44      6.70 o 
  -4   3   2       56.13       66.51      5.86 o 
  -3   3   2        5.56       13.67      3.39 o 
  -2   3   2       24.30       18.02      3.47 o 
  -1   3   2      142.42      144.10      5.96 o 
   0   3   2     5107.29     4524.90    197.27 o 
   1   3   2     8493.16     8192.35     75.66 o 
   2   3   2     3755.87     3707.47     32.79 o 
   3   3   2       70.00       53.86      4.24 o 
   4   3   2      439.41      420.19     14.59 o 
   5   3   2      403.40      430.64     20.00 o 
   6   3   2        2.32        5.60     11.64 o 
   7   3   2       44.32       31.16     20.48 o 
   8   3   2       27.50       33.99     25.44 o 
  -8   4   2       15.17        3.03     19.27 o 
  -7   4   2        1.29       11.23     13.25 o 
  -6   4   2      626.72      689.40     19.88 o 
  -5   4   2        6.13        7.55      6.79 o 
  -4   4   2       99.87      103.43      5.87 o 
  -3   4   2      924.51      985.20     24.39 o 
  -2   4   2     1616.68     1526.72     18.37 o 
  -1   4   2     3321.23     3164.29     29.87 o 
   0   4   2     3447.53     3431.49     59.09 o 
   1   4   2     4397.12     4220.75     51.17 o 
   2   4   2      966.46      935.66     13.49 o 
   3   4   2     1582.58     1573.89     20.28 o 
   4   4   2      103.69      111.75      6.14 o 
   5   4   2       88.21       83.49      9.96 o 
   6   4   2       20.48        7.38     15.43 o 
   7   4   2       85.32       55.49     57.10 o 
   8   4   2        0.63        2.42     25.67 o 
  -8   5   2       73.03       75.14     20.61 o 
  -7   5   2       76.69       58.30     15.31 o 
  -6   5   2      273.83      262.90     22.72 o 
  -5   5   2      175.87      160.62     11.37 o 
  -4   5   2      242.60      238.82     14.13 o 
  -3   5   2      351.67      379.67      9.42 o 
  -2   5   2     1038.93     1028.32     12.71 o 
  -1   5   2        4.60        2.05      2.54 o 
   0   5   2     2797.92     2775.19     28.51 o 
   1   5   2      267.10      260.15     18.04 o 
   2   5   2     6027.10     5900.47     62.00 o 
   3   5   2       14.00       12.38      4.22 o 
   4   5   2     1265.60     1242.49     20.29 o 
   5   5   2        1.93       -4.64      6.76 o 
   6   5   2       71.51       87.57     18.74 o 
   7   5   2       11.02       15.58     21.36 o 
   8   5   2        0.00       -2.31     24.16 o 
  -8   6   2        0.36        6.68     20.30 o 
  -7   6   2      167.59      174.51     16.50 o 
  -6   6   2      464.66      453.92     44.09 o 
  -5   6   2        0.18        0.86      7.37 o 
  -4   6   2      733.04      707.83     16.46 o 
  -3   6   2      885.16      891.31     17.96 o 
  -2   6   2       98.76      110.05      4.95 o 
  -1   6   2      707.80      736.00     16.72 o 
   0   6   2       46.27       42.75      4.10 o 
   1   6   2      577.83      564.94     10.33 o 
   2   6   2      594.71      687.65     25.24 o 
   3   6   2       19.23        6.80      5.09 o 
   4   6   2      363.20      350.36     25.79 o 
   5   6   2      506.25      521.96     26.73 o 
   6   6   2      445.82      424.44     27.66 o 
   7   6   2       95.91       51.13     23.33 o 
   8   6   2        6.88       -2.82     26.57 o 
  -8   7   2       30.16       24.73     22.72 o 
  -7   7   2       57.16       55.88     15.53 o 
  -6   7   2      426.30      442.87     18.96 o 
  -5   7   2       14.53       12.89      8.16 o 
  -4   7   2     2061.62     2134.75     43.16 o 
  -3   7   2      668.15      688.18     13.76 o 
  -2   7   2      169.67      168.37      6.11 o 
  -1   7   2      466.43      484.02      7.59 o 
   0   7   2       75.90       78.01      4.75 o 
   1   7   2      664.21      680.84     11.53 o 
   2   7   2      101.88      107.36      6.73 o 
   3   7   2      614.43      615.87     13.27 o 
   4   7   2      662.29      629.52     45.54 o 
   5   7   2      608.79      609.50     15.99 o 
   6   7   2       59.72       69.93     13.53 o 
   7   7   2       18.10       13.36     22.49 o 
  -7   8   2        4.10        9.33     15.58 o 
  -6   8   2       60.71       48.06     11.21 o 
  -5   8   2      100.28       90.86     14.46 o 
  -4   8   2      233.66      231.54     12.55 o 
  -3   8   2       93.66       83.33      7.38 o 
  -2   8   2      650.93      615.75     14.58 o 
  -1   8   2     1037.30     1043.93     15.67 o 
   0   8   2      514.15      412.14     31.95 o 
   1   8   2      295.84      286.75     20.57 o 
   2   8   2       82.47       87.42     12.78 o 
   3   8   2       21.87       28.92      6.52 o 
   4   8   2       56.43       58.06     11.53 o 
   5   8   2       19.77       11.01      8.94 o 
   6   8   2       20.07       12.71     13.87 o 
   7   8   2        0.21        1.62     23.59 o 
  -7   9   2       10.48        4.61     16.20 o 
  -6   9   2       39.86       47.84     11.88 o 
  -5   9   2      199.87      203.84     12.00 o 
  -4   9   2       28.23       22.69      7.56 o 
  -3   9   2       94.32       91.35      7.90 o 
  -2   9   2      171.92      199.59     12.94 o 
  -1   9   2       89.96       96.03      6.35 o 
   0   9   2       55.05       51.20      9.15 o 
   1   9   2       19.29       16.33      5.69 o 
   2   9   2      177.14      199.97     18.76 o 
   3   9   2        3.08        3.11      7.15 o 
   4   9   2       28.01       20.96      7.95 o 
   5   9   2       44.48       29.56     16.31 o 
   6   9   2        0.01       -1.18     14.94 o 
   7   9   2        0.00       -7.12     26.63 o 
  -7  10   2       10.94       -5.47     16.57 o 
  -6  10   2        6.87        2.06     11.96 o 
  -5  10   2       18.92       18.90      9.93 o 
  -4  10   2        1.77        2.40      8.32 o 
  -3  10   2        9.96        3.78      7.38 o 
  -2  10   2        5.72        6.36      6.58 o 
  -1  10   2        0.10        0.93      6.84 o 
   0  10   2       28.95       34.77      7.84 o 
   1  10   2       99.71      115.94      9.51 o 
   2  10   2        0.30       -0.54      7.11 o 
   3  10   2      353.54      342.62     12.57 o 
   4  10   2       17.66       19.76      9.04 o 
   5  10   2       11.28        7.00     10.44 o 
   6  10   2        5.61       -3.76     15.22 o 
  -6  11   2       21.66        8.75     12.66 o 
  -5  11   2       81.61       86.99     12.21 o 
  -4  11   2       39.61       47.10     14.72 o 
  -3  11   2        0.91       -0.53      7.98 o 
  -2  11   2        0.88        0.09      8.47 o 
  -1  11   2       29.38       28.80      8.46 o 
   0  11   2       43.39       34.47      8.85 o 
   1  11   2        1.15        4.67      8.90 o 
   2  11   2       29.27       20.16      9.99 o 
   3  11   2       15.31       17.51      8.96 o 
   4  11   2        1.92        2.53      9.85 o 
   5  11   2        0.23       -2.54     11.81 o 
   6  11   2        0.32       -9.45     17.61 o 
  -6  12   2       33.60       34.84     14.95 o 
  -5  12   2        1.18       -2.24     12.30 o 
  -4  12   2        0.04        0.50     10.28 o 
  -3  12   2       63.87       49.97     11.08 o 
  -2  12   2        5.10        5.72      9.41 o 
  -1  12   2      162.73      148.28     44.11 o 
   0  12   2        9.34       -2.68     10.12 o 
   1  12   2      183.34      159.79     12.75 o 
   2  12   2        1.02        0.21      9.96 o 
   3  12   2        0.07        5.85     11.83 o 
   4  12   2       14.34        1.19     11.08 o 
   5  12   2        0.25       -2.03     16.07 o 
  -5  13   2        4.65       -1.53     13.30 o 
  -4  13   2       60.50       65.56     14.30 o 
  -3  13   2       32.74       20.76     11.76 o 
  -2  13   2       12.54       26.48     11.75 o 
  -1  13   2      111.12      109.48     12.61 o 
   0  13   2       16.24       15.08     11.30 o 
   1  13   2       16.35        9.76     11.30 o 
   2  13   2       20.19       10.13     11.96 o 
   3  13   2        0.02        1.53     12.65 o 
   4  13   2        5.81        7.26     14.15 o 
  -4  14   2       13.48       10.33     14.20 o 
  -3  14   2       41.55       27.31     13.99 o 
  -2  14   2       21.29       12.84     12.73 o 
  -1  14   2        5.04        5.72     13.62 o 
   0  14   2       15.96       19.06     13.25 o 
   1  14   2        0.23       -3.66     13.17 o 
   2  14   2       17.27       18.77     13.22 o 
   3  14   2        0.20        4.09     15.07 o 
   4  14   2        4.37        0.79     16.02 o 
  -3  15   2        8.11        2.46     14.70 o 
  -2  15   2        1.14        0.96     15.28 o 
  -1  15   2        9.93       11.81     15.36 o 
   0  15   2        0.23        3.00     15.32 o 
   1  15   2       16.24       13.20     15.33 o 
   2  15   2        3.22       -2.41     17.12 o 
  -9   1   3        0.71       -4.94     21.38 o 
  -8   1   3        1.19       -7.67     13.26 o 
  -7   1   3       18.93        8.11     10.30 o 
  -6   1   3       92.60       87.39     12.30 o 
  -5   1   3       73.41       70.84      6.71 o 
  -4   1   3      350.41      356.92      9.10 o 
  -3   1   3      428.22      447.07     11.61 o 
  -2   1   3       32.25       29.59      4.29 o 
  -1   1   3      469.79      452.77     16.43 o 
   0   1   3     3270.40     3294.57     34.94 o 
   1   1   3     5982.57     5743.54     61.16 o 
   2   1   3      494.78      493.59     22.94 o 
   3   1   3     1371.72     1372.85     23.86 o 
   4   1   3        3.55        8.05      5.44 o 
   5   1   3      791.43      790.70     21.47 o 
   6   1   3        0.64       -0.27     10.73 o 
   7   1   3       23.57       22.53     15.08 o 
   8   1   3        0.21        8.52     20.27 o 
  -9   2   3       49.22       47.05     32.05 o 
  -8   2   3       77.16       37.20     14.25 o 
  -7   2   3        0.65        0.67      9.83 o 
  -6   2   3       28.81       30.76      8.65 o 
  -5   2   3      113.94      137.33     11.69 o 
  -4   2   3       37.54       25.56      5.61 o 
  -3   2   3      992.64      962.22     20.98 o 
  -2   2   3     3243.53     3306.65     30.07 o 
  -1   2   3     2152.95     2105.98     53.00 o 
   0   2   3    11484.93    11316.48    149.08 o 
   1   2   3     2847.81     2767.91     35.31 o 
   2   2   3      413.17      365.13      8.28 o 
   3   2   3      602.46      607.42     19.61 o 
   4   2   3      175.80      168.44      9.20 o 
   5   2   3      200.90      185.74     15.35 o 
   6   2   3        0.47       -2.23     11.09 o 
   7   2   3      109.68       85.72     16.42 o 
   8   2   3       20.58       12.78     26.92 o 
  -9   3   3        0.09        0.57     32.39 o 
  -8   3   3       30.88       24.48     15.81 o 
  -7   3   3      443.23      467.89     16.28 o 
  -6   3   3      119.97      117.44      9.97 o 
  -5   3   3      125.14      141.97     11.25 o 
  -4   3   3       56.75       82.01      9.20 o 
  -3   3   3     1866.96     1906.37     42.70 o 
  -2   3   3     2463.57     2415.38     25.60 o 
  -1   3   3     5050.84     4893.21     52.17 o 
   0   3   3     4158.05     4150.88     52.19 o 
   1   3   3      528.99      543.05      7.99 o 
   2   3   3      122.40      119.49      7.64 o 
   3   3   3     1295.49     1246.66     17.50 o 
   4   3   3        0.10       -2.41      5.30 o 
   5   3   3        3.18        3.39      8.98 o 
   6   3   3       65.37       65.96     13.30 o 
   7   3   3      106.66      112.21     31.58 o 
   8   3   3       92.79      112.89     27.55 o 
  -8   4   3       43.82       36.43     16.41 o 
  -7   4   3      711.04      713.97     23.88 o 
  -6   4   3      134.32      130.55     10.50 o 
  -5   4   3       16.45       18.72      7.25 o 
  -4   4   3        5.15        5.95      7.01 o 
  -3   4   3     2523.16     2651.67     46.39 o 
  -2   4   3     4057.37     4192.17     41.28 o 
  -1   4   3      356.47      310.56     19.95 o 
   0   4   3      644.40      657.15     25.56 o 
   1   4   3     2826.95     2883.69     31.16 o 
   2   4   3      938.30      956.38     18.45 o 
   3   4   3     1015.44     1041.34     17.79 o 
   4   4   3       62.05       64.37      5.46 o 
   5   4   3       19.22       13.54      9.12 o 
   6   4   3        8.85       13.81     16.35 o 
   7   4   3        1.25       -7.35     21.23 o 
   8   4   3       30.23       13.00     24.55 o 
  -8   5   3       17.37       11.03     16.92 o 
  -7   5   3       14.31       11.14     13.94 o 
  -6   5   3      234.80      272.73     16.12 o 
  -5   5   3        9.91       12.20      9.24 o 
  -4   5   3       81.41       79.29      7.00 o 
  -3   5   3     1361.87     1405.94     19.24 o 
  -2   5   3      328.68      325.71     10.88 o 
  -1   5   3       62.33       51.42      5.86 o 
   0   5   3      251.64      220.58     16.94 o 
   1   5   3     1302.78     1228.49     15.47 o 
   2   5   3     1844.54     1852.66     21.94 o 
   3   5   3      250.85      234.86     15.04 o 
   4   5   3       11.34        3.83      5.20 o 
   5   5   3      254.31      236.67     12.62 o 
   6   5   3       59.83       49.47     18.12 o 
   7   5   3        7.16        6.09     21.05 o 
   8   5   3       22.21       13.91     25.80 o 
  -8   6   3        0.00        1.83     16.63 o 
  -7   6   3        0.01        6.01     14.32 o 
  -6   6   3        0.26        6.83     11.88 o 
  -5   6   3       42.03       43.10      8.08 o 
  -4   6   3        2.46        5.12      5.99 o 
  -3   6   3      416.04      415.74     21.88 o 
  -2   6   3     1508.50     1499.39     19.47 o 
  -1   6   3       13.89       13.48      3.86 o 
   0   6   3     1525.13     1556.60     19.39 o 
   1   6   3     1727.88     1721.37     34.76 o 
   2   6   3      315.22      381.32     11.54 o 
   3   6   3       30.86       20.76      5.72 o 
   4   6   3     1356.82     1351.03     26.70 o 
   5   6   3        8.12        1.77      9.83 o 
   6   6   3      109.19       96.93     20.82 o 
   7   6   3        0.43       -0.19     21.73 o 
  -8   7   3        7.34        4.86     16.98 o 
  -7   7   3       90.25       85.04     15.93 o 
  -6   7   3      110.44      143.88     14.44 o 
  -5   7   3      305.07      283.17     18.24 o 
  -4   7   3       54.25       57.70      9.38 o 
  -3   7   3     1342.23     1391.40     39.82 o 
  -2   7   3        0.35       -1.29      4.17 o 
  -1   7   3      437.59      473.40     10.49 o 
   0   7   3      400.00      400.20     18.71 o 
   1   7   3     1130.64     1142.87     18.78 o 
   2   7   3       28.63       32.95      5.89 o 
   3   7   3       43.64       30.37     11.55 o 
   4   7   3        9.95        8.21      6.91 o 
   5   7   3      145.67      120.48     12.51 o 
   6   7   3       88.74       75.18     22.99 o 
   7   7   3      118.25       90.14     55.01 o 
  -8   8   3        2.09        8.24     19.15 o 
  -7   8   3        3.48       -0.82     15.33 o 
  -6   8   3        3.07        3.09     10.22 o 
  -5   8   3      821.10      925.51     24.93 o 
  -4   8   3      204.77      205.52     10.26 o 
  -3   8   3       37.58       40.43      6.53 o 
  -2   8   3      417.62      404.56     12.27 o 
  -1   8   3       39.83       33.58      5.88 o 
   0   8   3      266.98      244.80      8.35 o 
   1   8   3        6.48        0.80      5.40 o 
   2   8   3      469.53      491.39     12.36 o 
   3   8   3      712.03      741.06     25.31 o 
   4   8   3       38.31       32.44      9.85 o 
   5   8   3       18.56       13.86     11.64 o 
   6   8   3        0.26       -1.27     21.90 o 
   7   8   3        0.45        5.20     24.57 o 
  -7   9   3        2.92        7.07     16.37 o 
  -6   9   3        4.44        4.46     11.03 o 
  -5   9   3      125.11      131.52     11.52 o 
  -4   9   3      287.09      255.45     11.49 o 
  -3   9   3       88.04       76.51      7.80 o 
  -2   9   3      243.72      242.52     16.26 o 
  -1   9   3      139.94      141.03     12.12 o 
   0   9   3        0.65        0.62      5.67 o 
   1   9   3       13.53       16.87      6.00 o 
   2   9   3       15.31        4.19      6.46 o 
   3   9   3       27.44       19.55      7.36 o 
   4   9   3        0.69       -1.66      8.51 o 
   5   9   3        3.40       -0.63     12.68 o 
   6   9   3        0.16        4.31     22.70 o 
   7   9   3        2.99       -5.18     26.16 o 
  -7  10   3       45.16       40.23     16.13 o 
  -6  10   3       87.00       87.80     13.16 o 
  -5  10   3      183.68      193.87     13.11 o 
  -4  10   3        0.00        2.65      8.47 o 
  -3  10   3      139.24      155.71     10.38 o 
  -2  10   3      160.02      148.04      9.71 o 
  -1  10   3       75.65       57.21      8.69 o 
   0  10   3       24.83       10.32      7.91 o 
   1  10   3       22.25       25.33      7.35 o 
   2  10   3       50.49       44.03      8.08 o 
   3  10   3       99.17      116.89      9.84 o 
   4  10   3       39.57       23.58      9.52 o 
   5  10   3        0.04       -6.84     14.07 o 
   6  10   3        1.54       -0.67     24.01 o 
  -6  11   3        8.11        0.12     12.68 o 
  -5  11   3      171.23      174.41     13.55 o 
  -4  11   3      153.32      152.94     14.98 o 
  -3  11   3       32.89       11.95      8.23 o 
  -2  11   3       12.00        6.15      8.59 o 
  -1  11   3        2.14        1.90      8.90 o 
   0  11   3      725.21      768.96     22.50 o 
   1  11   3      117.34      123.91     20.18 o 
   2  11   3       36.50       27.28      8.74 o 
   3  11   3       65.08       57.69     13.20 o 
   4  11   3       22.97       10.05     10.73 o 
   5  11   3       21.64       23.00     15.82 o 
   6  11   3        1.39        5.74     27.35 o 
  -6  12   3       18.64        4.35     14.32 o 
  -5  12   3       11.65       18.43     11.74 o 
  -4  12   3       50.61       51.93     10.91 o 
  -3  12   3       23.32       13.52     10.66 o 
  -2  12   3       12.25        4.95      9.66 o 
  -1  12   3       67.18       57.08     11.86 o 
   0  12   3      507.42      601.72     39.71 o 
   1  12   3        8.56       10.77     10.38 o 
   2  12   3      181.05      207.68     14.91 o 
   3  12   3        1.88        7.51     11.68 o 
   4  12   3      112.76      129.96     13.66 o 
   5  12   3        1.07       17.93     17.32 o 
  -5  13   3        2.44        0.39     15.08 o 
  -4  13   3        0.00       -0.40     12.98 o 
  -3  13   3       48.95       34.21     12.58 o 
  -2  13   3       41.85       65.03     12.18 o 
  -1  13   3        0.01        1.55     11.45 o 
   0  13   3       43.87       29.04     12.13 o 
   1  13   3       12.18        8.06     11.75 o 
   2  13   3       31.85       20.79     13.25 o 
   3  13   3       15.87        5.26     12.99 o 
   4  13   3        5.97        3.02     14.50 o 
  -4  14   3        2.02       -1.37     14.81 o 
  -3  14   3       34.39       27.36     13.92 o 
  -2  14   3        0.38       -1.07     13.97 o 
  -1  14   3       49.73       43.73     14.41 o 
   0  14   3       62.86       93.39     22.26 o 
   1  14   3      120.12      162.01     21.53 o 
   2  14   3        0.00       -3.44     13.42 o 
   3  14   3        0.00        0.49     15.43 o 
  -3  15   3        4.83       -0.14     14.67 o 
  -2  15   3        6.96       11.67     16.33 o 
  -1  15   3        6.47        9.78     14.99 o 
   0  15   3        0.00       -2.20     15.25 o 
   1  15   3        2.37       12.80     15.97 o 
   2  15   3       98.59      102.51     19.10 o 
  -9   0   4        1.37        2.12     24.88 o 
  -8   0   4       74.54       45.00     20.78 o 
  -7   0   4       38.36       41.61     15.38 o 
  -6   0   4      126.94      134.01     12.64 o 
  -5   0   4      482.39      464.65     18.54 o 
  -4   0   4      112.37       85.78     16.43 o 
  -3   0   4     6641.90     6178.05    122.02 o 
  -2   0   4     2096.21     2079.40     48.76 o 
  -1   0   4     1738.07     1648.90     37.27 o 
   0   0   4     2331.76     2332.67     41.86 o 
   1   0   4      106.29      103.43     13.09 o 
   2   0   4      970.35     1008.86     32.79 o 
   3   0   4     1849.87     1833.97     29.66 o 
   4   0   4       57.75       54.25      9.01 o 
   5   0   4       82.47       44.47     13.80 o 
   6   0   4        3.76       -2.06     16.51 o 
   7   0   4        0.91        2.97     23.18 o 
   8   0   4       10.89       14.34     29.71 o 
  -9   1   4       22.10       11.74     17.30 o 
  -8   1   4        2.13        2.91     13.91 o 
  -7   1   4       22.16        8.66     10.17 o 
  -6   1   4        5.60        3.61      7.75 o 
  -5   1   4      447.94      448.00     11.81 o 
  -4   1   4      447.85      434.68     16.12 o 
  -3   1   4      806.22      726.68     17.13 o 
  -2   1   4     3100.48     3087.33     83.34 o 
  -1   1   4      487.73      479.88     12.62 o 
   0   1   4      411.69      401.00     13.01 o 
   1   1   4    24824.39    24070.74    244.21 o 
   2   1   4     5110.78     5045.59     72.68 o 
   3   1   4      796.35      785.24     11.57 o 
   4   1   4      125.68      129.94      7.61 o 
   5   1   4        8.45        2.42      9.79 o 
   6   1   4       45.82       29.47     12.45 o 
   7   1   4        4.77        2.44     15.15 o 
   8   1   4        9.36        0.32     19.68 o 
  -9   2   4        4.13        1.72     20.56 o 
  -8   2   4        1.96        2.17     13.96 o 
  -7   2   4        3.28        8.41      9.97 o 
  -6   2   4       31.68       21.06      8.30 o 
  -5   2   4        3.31        8.15      6.46 o 
  -4   2   4     2312.42     2409.42     30.99 o 
  -3   2   4       48.96       69.78      8.00 o 
  -2   2   4     2479.56     2511.89     40.68 o 
  -1   2   4       20.00       28.34      3.83 o 
   0   2   4     5781.24     5914.63     61.64 o 
   1   2   4      468.57      477.63     10.57 o 
   2   2   4     1365.75     1358.05     17.46 o 
   3   2   4     1394.19     1374.55     15.57 o 
   4   2   4       16.66       18.62      5.75 o 
   5   2   4       29.19       25.49     10.12 o 
   6   2   4        1.42        1.91     12.64 o 
   7   2   4        0.43       -1.71     14.74 o 
   8   2   4        0.02        0.48     29.88 o 
  -9   3   4       92.19      112.06     23.22 o 
  -8   3   4        3.26       -4.36     15.77 o 
  -7   3   4       80.18       75.79     11.29 o 
  -6   3   4        0.92       -2.11      8.35 o 
  -5   3   4       44.22       37.72      9.95 o 
  -4   3   4       94.68       90.63      7.99 o 
  -3   3   4      134.73      124.79      7.50 o 
  -2   3   4        1.65        2.97      4.39 o 
  -1   3   4      831.42      776.59     14.34 o 
   0   3   4    15671.80    14962.12    186.31 o 
   1   3   4      185.66      195.55     13.42 o 
   2   3   4     1211.45     1215.81     16.60 o 
   3   3   4      325.73      332.57     14.90 o 
   4   3   4      108.95      107.45      9.61 o 
   5   3   4      560.98      540.91     19.12 o 
   6   3   4      271.70      269.90     17.29 o 
   7   3   4       46.07       41.55     22.63 o 
   8   3   4       20.75       10.39     27.26 o 
  -8   4   4        7.49        3.93     16.06 o 
  -7   4   4      117.20      117.18     20.71 o 
  -6   4   4      301.96      305.29     15.71 o 
  -5   4   4      101.65       96.28     10.23 o 
  -4   4   4        0.77       -1.61      6.83 o 
  -3   4   4     1054.82     1157.30     17.41 o 
  -2   4   4     7556.50     7885.81     99.61 o 
  -1   4   4     2450.47     2500.83     73.76 o 
   0   4   4      495.17      473.13     22.00 o 
   1   4   4     5585.79     5528.36     75.15 o 
   2   4   4       52.41       56.25      4.99 o 
   3   4   4        7.41        8.20      4.11 o 
   4   4   4      166.14      165.75      6.98 o 
   5   4   4       22.05       18.79     11.50 o 
   6   4   4      250.84      200.49     33.38 o 
   7   4   4       36.59       19.41     22.84 o 
   8   4   4        0.05        9.86     25.99 o 
  -8   5   4       25.41       20.96     17.04 o 
  -7   5   4      123.65      120.70     17.96 o 
  -6   5   4       56.65       61.20     12.52 o 
  -5   5   4      108.73      136.52     11.42 o 
  -4   5   4      538.78      535.00     23.31 o 
  -3   5   4     1372.14     1304.10     18.49 o 
  -2   5   4      110.79      123.86      5.82 o 
  -1   5   4     1399.73     1393.21     31.43 o 
   0   5   4       69.06       70.53      7.75 o 
   1   5   4      682.38      702.10     14.26 o 
   2   5   4      188.89      208.25      6.66 o 
   3   5   4      141.10      136.92      6.24 o 
   4   5   4        2.66        3.75      5.28 o 
   5   5   4     1022.71      960.65     96.44 o 
   6   5   4       30.25       37.96     18.60 o 
   7   5   4       92.91       91.76     25.27 o 
  -8   6   4        0.52        0.56     16.72 o 
  -7   6   4       63.24       46.45     14.64 o 
  -6   6   4       43.20       47.78     13.17 o 
  -5   6   4        4.16        6.49      9.23 o 
  -4   6   4      752.43      803.40     21.56 o 
  -3   6   4      464.69      496.34     11.46 o 
  -2   6   4      569.36      633.00     15.93 o 
  -1   6   4        8.74        4.19      4.45 o 
   0   6   4        0.12        2.56      4.25 o 
   1   6   4       34.99       41.39      4.91 o 
   2   6   4      137.95      129.57      6.18 o 
   3   6   4      175.10      177.16     12.71 o 
   4   6   4        2.60        2.39      6.81 o 
   5   6   4       48.59       39.06     18.32 o 
   6   6   4      246.34      202.53     69.24 o 
   7   6   4       15.49        4.66     23.27 o 
  -8   7   4       59.03       44.51     19.17 o 
  -7   7   4       33.08       25.69     15.48 o 
  -6   7   4       59.42       57.25     16.60 o 
  -5   7   4       50.82       62.89      9.27 o 
  -4   7   4      254.29      229.57     10.45 o 
  -3   7   4        6.13       -1.14      5.50 o 
  -2   7   4      252.88      244.06      7.10 o 
  -1   7   4       32.62       24.48      6.91 o 
   0   7   4      356.11      374.34      9.62 o 
   1   7   4      274.70      284.29      9.12 o 
   2   7   4        0.10        0.17      5.56 o 
   3   7   4      401.22      370.11     15.46 o 
   4   7   4        8.95        8.18      7.43 o 
   5   7   4        1.38       -5.86     17.93 o 
   6   7   4       47.49       23.98     20.98 o 
   7   7   4        0.21       -8.96     25.61 o 
  -8   8   4        0.10       -2.28     18.57 o 
  -7   8   4       42.00       30.72     16.20 o 
  -6   8   4        1.22       -0.26     12.48 o 
  -5   8   4      525.78      556.87     24.70 o 
  -4   8   4      419.93      398.88     23.78 o 
  -3   8   4        2.73        4.07      5.93 o 
  -2   8   4      267.28      287.31     11.02 o 
  -1   8   4      217.07      232.80     10.82 o 
   0   8   4       85.25       79.78      6.70 o 
   1   8   4       95.05      107.99      7.36 o 
   2   8   4       33.08       29.65      6.65 o 
   3   8   4      166.85      168.14      9.49 o 
   4   8   4      203.24      192.50     13.84 o 
   5   8   4        4.49        4.53     19.21 o 
   6   8   4        6.52        2.15     23.31 o 
   7   8   4        3.75       -1.38     26.11 o 
  -7   9   4        2.99        9.65     16.44 o 
  -6   9   4        2.72       -0.21     11.35 o 
  -5   9   4       13.54       13.46      9.07 o 
  -4   9   4        0.10        2.52      7.52 o 
  -3   9   4       60.87       63.75      7.60 o 
  -2   9   4       27.74       21.29      7.20 o 
  -1   9   4        8.36        4.83      6.96 o 
   0   9   4      324.79      333.08     17.44 o 
   1   9   4       37.65       32.59      6.96 o 
   2   9   4       70.06       53.08      9.24 o 
   3   9   4       73.59       39.79     13.44 o 
   4   9   4       42.07       30.29     11.87 o 
   5   9   4        0.45       -9.30     20.87 o 
   6   9   4       13.29        3.64     23.59 o 
  -7  10   4        1.75       -2.49     15.20 o 
  -6  10   4       52.95       45.99     12.61 o 
  -5  10   4       10.50        8.85      9.97 o 
  -4  10   4       12.23       16.89      8.58 o 
  -3  10   4        9.20        6.80      7.31 o 
  -2  10   4      223.41      229.52     13.87 o 
  -1  10   4      592.69      584.74     19.46 o 
   0  10   4      175.28      192.88     11.54 o 
   1  10   4       35.72       25.05      7.31 o 
   2  10   4       16.85       10.57      7.78 o 
   3  10   4       27.82        8.54      8.59 o 
   4  10   4       53.43       56.17     19.07 o 
   5  10   4        4.17        5.49     22.54 o 
   6  10   4        0.76       -8.04     26.14 o 
  -6  11   4        0.01       -4.65     12.46 o 
  -5  11   4        1.78        3.94     10.35 o 
  -4  11   4        0.02       -0.98      9.04 o 
  -3  11   4       67.51       60.37     15.80 o 
  -2  11   4      107.37      117.62     11.99 o 
  -1  11   4      149.04      157.39     12.65 o 
   0  11   4        6.66        0.88      8.90 o 
   1  11   4        4.33        1.79      9.26 o 
   2  11   4       92.62       99.51     10.46 o 
   3  11   4       38.54       28.01     11.40 o 
   4  11   4       78.89       67.52     13.95 o 
   5  11   4        0.41       -6.11     22.65 o 
  -6  12   4        0.16       -1.16     13.37 o 
  -5  12   4       48.28       36.28     12.65 o 
  -4  12   4       61.55       53.45     10.98 o 
  -3  12   4      234.67      234.66     31.33 o 
  -2  12   4      177.86      154.31     14.24 o 
  -1  12   4       16.78        9.43     11.26 o 
   0  12   4        1.44        4.79     10.93 o 
   1  12   4       31.97        6.11     10.64 o 
   2  12   4       31.35       10.67     14.39 o 
   3  12   4       14.61        2.71     11.54 o 
   4  12   4        4.84       -3.55     14.68 o 
   5  12   4       22.65       19.01     27.70 o 
  -5  13   4        0.00        3.36     14.69 o 
  -4  13   4      138.27      148.53     15.93 o 
  -3  13   4       62.26       54.04     14.59 o 
  -2  13   4      265.61      232.18     16.82 o 
  -1  13   4       76.54       68.85     14.04 o 
   0  13   4        0.03       -0.65     12.73 o 
   1  13   4       41.07       36.81     12.81 o 
   2  13   4       20.06       18.73     12.62 o 
   3  13   4       61.55       68.26     15.45 o 
   4  13   4        0.02      -10.26     19.82 o 
  -4  14   4       58.68       81.82     16.04 o 
  -3  14   4       10.08       13.08     15.13 o 
  -2  14   4       38.10       25.95     14.09 o 
  -1  14   4        1.31        7.96     13.54 o 
   0  14   4        2.83        1.39     13.60 o 
   1  14   4       50.40       29.71     14.55 o 
   2  14   4        9.23       14.71     14.16 o 
   3  14   4       40.94       43.02     16.87 o 
  -2  15   4        3.46        9.21     16.03 o 
  -1  15   4       11.19        1.16     15.80 o 
   0  15   4        7.74        7.91     16.48 o 
   1  15   4        0.02       -3.53     16.54 o 
   2  15   4        2.36        5.63     17.99 o 
  -9   1   5        0.59       -4.49     17.23 o 
  -8   1   5       15.01       17.39     13.69 o 
  -7   1   5       25.75       14.56     11.00 o 
  -6   1   5       32.30       32.27      9.50 o 
  -5   1   5      159.29      144.22     12.18 o 
  -4   1   5     2593.68     2656.06     38.16 o 
  -3   1   5        9.73       12.45      9.40 o 
  -2   1   5      355.46      362.62     44.93 o 
  -1   1   5     2330.55     2353.78     67.08 o 
   0   1   5     7433.27     7487.90     69.78 o 
   1   1   5     4333.04     4306.67     41.19 o 
   2   1   5      109.01       99.49      8.94 o 
   3   1   5      268.31      260.38      6.36 o 
   4   1   5       54.69       37.89     10.00 o 
   5   1   5      176.83      175.05     13.34 o 
   6   1   5       67.80       97.08     14.38 o 
   7   1   5       31.94       39.99     16.17 o 
   8   1   5       14.53        3.63     21.86 o 
  -9   2   5        0.00       -1.99     21.60 o 
  -8   2   5       48.08       35.08     14.75 o 
  -7   2   5      207.72      156.40     13.49 o 
  -6   2   5      211.04      212.84     15.72 o 
  -5   2   5      151.51      119.28     11.34 o 
  -4   2   5      531.96      622.65     30.39 o 
  -3   2   5     1122.80     1274.07     47.48 o 
  -2   2   5        6.35        4.04      8.43 o 
  -1   2   5      537.49      532.07     23.23 o 
   0   2   5     1206.72     1340.42     23.54 o 
   1   2   5     5384.09     5466.55    104.92 o 
   2   2   5     1299.49     1350.07     15.39 o 
   3   2   5       20.15       19.48      3.34 o 
   4   2   5      212.70      210.86     13.37 o 
   5   2   5      195.43      198.13     16.65 o 
   6   2   5        1.21       -0.56     12.71 o 
   7   2   5       11.23       20.32     16.62 o 
   8   2   5        1.11        1.25     28.17 o 
  -9   3   5        2.44        0.36     22.62 o 
  -8   3   5       25.55       14.61     18.10 o 
  -7   3   5        0.36       -0.21     13.00 o 
  -6   3   5       25.43       23.84     10.57 o 
  -5   3   5      217.80      194.31     18.58 o 
  -4   3   5     1026.42      946.20     43.79 o 
  -3   3   5      971.60     1072.67     28.77 o 
  -2   3   5     2504.77     2577.84     58.47 o 
  -1   3   5      448.15      448.27      9.81 o 
   0   3   5     3356.82     3532.06     39.83 o 
   1   3   5      545.28      580.94     13.23 o 
   2   3   5     2071.93     2099.76     27.76 o 
   3   3   5      616.04      642.72     15.23 o 
   4   3   5      249.08      237.68     17.79 o 
   5   3   5        0.15        5.56     13.41 o 
   6   3   5       36.07       41.28     14.45 o 
   7   3   5        4.07       10.54     21.50 o 
   8   3   5        2.09        4.53     25.54 o 
  -8   4   5       42.36       31.16     16.95 o 
  -7   4   5        1.84       -2.01     13.00 o 
  -6   4   5     1692.74     1831.28     46.02 o 
  -5   4   5        4.39        6.04      8.56 o 
  -4   4   5        1.10        4.34      6.83 o 
  -3   4   5     1042.34     1124.90     27.99 o 
  -2   4   5     2027.42     2163.85     76.75 o 
  -1   4   5      452.75      455.71     31.99 o 
   0   4   5      239.76      228.95     13.29 o 
   1   4   5     2522.92     2614.36     27.95 o 
   2   4   5     1882.45     2108.64     23.50 o 
   3   4   5       69.64       84.74      8.33 o 
   4   4   5      124.13      143.17     12.53 o 
   5   4   5      899.43      913.19     39.48 o 
   6   4   5       14.60        1.05     19.19 o 
   7   4   5       86.38       91.39     68.95 o 
  -8   5   5       13.99        1.70     15.94 o 
  -7   5   5       56.32       58.56     14.37 o 
  -6   5   5        0.75        0.64     10.94 o 
  -5   5   5        7.78       13.52      9.59 o 
  -4   5   5       47.65       37.81      6.40 o 
  -3   5   5      233.06      222.24     15.31 o 
  -2   5   5      580.88      578.18     13.28 o 
  -1   5   5      557.21      587.40     12.60 o 
   0   5   5     1201.12     1146.68     19.91 o 
   1   5   5      364.18      333.71      8.16 o 
   2   5   5     1703.99     1696.82     19.68 o 
   3   5   5      293.63      291.44     11.20 o 
   4   5   5      460.71      461.45     17.36 o 
   5   5   5       68.02       81.73     19.50 o 
   6   5   5      213.41      260.14     26.85 o 
   7   5   5        0.00       -3.91     24.65 o 
  -8   6   5        2.82       -5.43     17.40 o 
  -7   6   5      134.68      126.69     15.87 o 
  -6   6   5      170.07      189.30     19.99 o 
  -5   6   5      390.63      433.42     28.16 o 
  -4   6   5      213.47      203.50      9.41 o 
  -3   6   5      395.19      435.72     14.65 o 
  -2   6   5       11.03       15.67      5.89 o 
  -1   6   5     1005.13      925.57     42.53 o 
   0   6   5      179.46      182.34      7.49 o 
   1   6   5     3678.56     3707.46     45.80 o 
   2   6   5      290.51      306.07     12.92 o 
   3   6   5      114.44      107.48      9.30 o 
   4   6   5        6.31       14.06      9.03 o 
   5   6   5        4.89        8.76     18.59 o 
   6   6   5       84.82       78.04     22.61 o 
   7   6   5       27.76       24.87     24.40 o 
  -8   7   5        0.43       -3.89     18.53 o 
  -7   7   5        4.48        5.15     15.69 o 
  -6   7   5       68.28       53.55     13.22 o 
  -5   7   5       18.62       21.47      8.42 o 
  -4   7   5       38.27       35.76      7.31 o 
  -3   7   5      526.65      497.32     13.19 o 
  -2   7   5      142.51      151.23      8.36 o 
  -1   7   5      369.42      355.10     19.76 o 
   0   7   5      759.31      785.94     14.59 o 
   1   7   5      557.80      565.01     11.40 o 
   2   7   5      450.94      476.51     21.40 o 
   3   7   5      399.38      396.69     12.10 o 
   4   7   5        3.67       -1.97     10.26 o 
   5   7   5       21.83       13.08     18.24 o 
   6   7   5        2.41        0.01     22.68 o 
   7   7   5       11.81       13.98     25.77 o 
  -7   8   5        1.87        0.05     15.55 o 
  -6   8   5        1.77        4.98     12.53 o 
  -5   8   5       37.76       43.59      9.49 o 
  -4   8   5      564.91      619.52     26.16 o 
  -3   8   5        0.15        1.92      7.77 o 
  -2   8   5      176.00      165.73     10.61 o 
  -1   8   5        1.25        2.56      6.04 o 
   0   8   5     1437.11     1520.12     21.88 o 
   1   8   5       33.98       24.43      6.42 o 
   2   8   5       66.05       33.53     11.33 o 
   3   8   5       31.22       33.35      7.82 o 
   4   8   5        0.01       -0.36     10.78 o 
   5   8   5        0.25       -2.96     20.79 o 
   6   8   5        0.08       -5.11     23.12 o 
  -7   9   5       11.93        4.64     16.49 o 
  -6   9   5       47.04       19.66     10.73 o 
  -5   9   5       64.48       26.37      9.96 o 
  -4   9   5       25.68       16.21      8.28 o 
  -3   9   5       61.78       60.11     17.98 o 
  -2   9   5       31.79       20.24      8.24 o 
  -1   9   5      435.63      427.31     13.90 o 
   0   9   5      115.06      126.22      8.61 o 
   1   9   5        6.18        5.12      6.86 o 
   2   9   5      343.15      379.18     12.11 o 
   3   9   5      444.94      466.49     25.00 o 
   4   9   5        5.10        3.27     11.81 o 
   5   9   5        0.08      -10.05     20.67 o 
   6   9   5        9.94       18.32     25.16 o 
  -7  10   5        2.34        2.41     15.35 o 
  -6  10   5        0.59       -0.64     11.59 o 
  -5  10   5       30.92       28.34     10.48 o 
  -4  10   5      244.33      211.83     24.23 o 
  -3  10   5       49.98       24.29      9.97 o 
  -2  10   5       16.32       24.56      9.56 o 
  -1  10   5      686.49      652.06     19.57 o 
   0  10   5        0.02       -2.30      8.62 o 
   1  10   5      117.73      152.25     15.49 o 
   2  10   5      101.64      106.32     12.85 o 
   3  10   5       29.41       12.56      9.30 o 
   4  10   5       31.26       27.13     13.78 o 
   5  10   5        1.05       -9.84     23.66 o 
   6  10   5        1.38        7.89     29.12 o 
  -6  11   5        0.01       -2.77     12.62 o 
  -5  11   5        9.86       10.79     11.20 o 
  -4  11   5        8.83        6.76      9.34 o 
  -3  11   5       45.77       61.14     11.86 o 
  -2  11   5       25.07       14.31     10.17 o 
  -1  11   5      115.61       96.41     11.99 o 
   0  11   5       42.06       65.66     10.83 o 
   1  11   5       54.38       53.51     10.76 o 
   2  11   5       25.13        8.54      9.27 o 
   3  11   5       49.61       33.43     10.84 o 
   4  11   5       55.89       30.65     15.50 o 
   5  11   5        8.54        7.90     25.98 o 
  -5  12   5        0.12        1.18     11.91 o 
  -4  12   5        7.20        2.58     12.80 o 
  -3  12   5       41.39       37.35     13.01 o 
  -2  12   5        2.10       -1.65     10.87 o 
  -1  12   5      112.22      123.57     14.04 o 
   0  12   5        1.76        0.34     10.93 o 
   1  12   5        7.19        0.19     11.19 o 
   2  12   5       61.89       43.10     13.14 o 
   3  12   5        8.59        8.59     13.29 o 
   4  12   5       39.17       25.87     16.90 o 
  -5  13   5        6.57        5.00     16.88 o 
  -4  13   5       17.09        9.07     14.36 o 
  -3  13   5       25.54       37.18     23.44 o 
  -2  13   5        3.67        9.76     12.55 o 
  -1  13   5       33.78       28.64     12.89 o 
   0  13   5       45.64       30.84     14.06 o 
   1  13   5       41.00       34.10     13.19 o 
   2  13   5        4.54        7.33     13.38 o 
   3  13   5        3.11        9.54     20.83 o 
   4  13   5       21.60       15.48     22.87 o 
  -4  14   5       50.74       59.72     17.56 o 
  -3  14   5        6.28        5.82     14.51 o 
  -2  14   5       22.96       24.90     14.79 o 
  -1  14   5       43.22       49.95     16.08 o 
   0  14   5        2.67       -2.84     13.90 o 
   1  14   5       31.53       15.93     15.05 o 
   2  14   5       29.73       36.19     15.89 o 
   3  14   5        9.15       17.91     24.15 o 
  -2  15   5       30.49       26.01     16.96 o 
  -1  15   5       28.14       12.84     16.31 o 
   0  15   5       20.79       11.11     17.57 o 
   1  15   5       51.01       81.70     20.94 o 
  -9   0   6        8.35        3.68     50.33 o 
  -8   0   6       97.65      147.36     21.73 o 
  -7   0   6       30.57       26.15     16.21 o 
  -6   0   6      150.07      136.13     30.71 o 
  -5   0   6      923.55      924.23     45.34 o 
  -4   0   6        3.48        3.28     16.85 o 
  -3   0   6      369.54      371.02     24.07 o 
  -2   0   6      244.16      305.63     19.42 o 
  -1   0   6      220.54      204.29     14.69 o 
   0   0   6      938.16      930.18     49.03 o 
   1   0   6      120.55      131.27      5.42 o 
   2   0   6     5566.88     5611.52    120.34 o 
   3   0   6      163.02      142.64     19.11 o 
   4   0   6        1.19        2.99     15.94 o 
   5   0   6     1270.44     1273.33     48.18 o 
   6   0   6      174.20      205.27     49.70 o 
   7   0   6       17.84       10.41     23.58 o 
  -9   1   6       11.92       10.63     20.82 o 
  -8   1   6       91.48      112.32     22.75 o 
  -7   1   6       15.97       11.21     14.41 o 
  -6   1   6      206.15      207.67     22.02 o 
  -5   1   6      117.39      102.73     17.08 o 
  -4   1   6     1885.53     1822.96     78.13 o 
  -3   1   6      174.46      144.96     13.55 o 
  -2   1   6      617.21      649.26     19.29 o 
  -1   1   6        0.04       -1.18      6.77 o 
   0   1   6     1532.30     1610.26     38.34 o 
   1   1   6      547.00      516.07     19.72 o 
   2   1   6      787.37      776.09     23.89 o 
   3   1   6      221.55      208.40     28.20 o 
   4   1   6      420.44      417.08     19.26 o 
   5   1   6       43.19       43.56     11.79 o 
   6   1   6      201.35      154.44     35.73 o 
   7   1   6        1.75       -3.83     17.11 o 
  -9   2   6       33.22       26.12     22.45 o 
  -8   2   6        7.33        2.89     17.30 o 
  -7   2   6      769.22      761.37     26.86 o 
  -6   2   6        2.80       -5.92     11.67 o 
  -5   2   6      153.64      134.22     11.92 o 
  -4   2   6       69.67       54.09     14.31 o 
  -3   2   6       55.34       60.59     11.82 o 
  -2   2   6      218.81      244.04     13.25 o 
  -1   2   6       71.59       81.21     13.19 o 
   0   2   6       27.29       21.27      6.52 o 
   1   2   6      325.71      347.14     14.53 o 
   2   2   6       15.71       27.22      6.31 o 
   3   2   6       17.86        9.55     10.33 o 
   4   2   6       91.68       85.14     18.39 o 
   5   2   6        0.04       -1.76     10.99 o 
   6   2   6      286.41      244.79     29.78 o 
   7   2   6      179.11      130.89     23.36 o 
  -9   3   6        4.22        3.89     22.20 o 
  -8   3   6       24.79        6.36     18.31 o 
  -7   3   6      215.01      168.05     25.77 o 
  -6   3   6      224.68      225.70     22.81 o 
  -5   3   6        0.00        5.35      9.61 o 
  -4   3   6      309.74      342.48     72.90 o 
  -3   3   6     3141.60     3234.27     87.33 o 
  -2   3   6       23.43       20.42      8.74 o 
  -1   3   6      425.85      396.69     10.08 o 
   0   3   6     2545.57     2581.46     31.20 o 
   1   3   6      168.46      175.88      8.12 o 
   2   3   6      781.40      767.03     14.77 o 
   3   3   6        3.45        6.80      9.71 o 
   4   3   6      214.47      214.62     14.46 o 
   5   3   6      503.96      549.92     29.40 o 
   6   3   6      148.73      117.43     16.43 o 
   7   3   6        3.83       -4.55     24.00 o 
  -8   4   6        2.21        4.33     17.94 o 
  -7   4   6      142.38      117.40     18.72 o 
  -6   4   6     1084.94     1160.39     29.32 o 
  -5   4   6        7.87       -7.07      9.31 o 
  -4   4   6      217.20      216.85     22.11 o 
  -3   4   6        1.17        0.37      9.99 o 
  -2   4   6     2704.93     2904.18     68.10 o 
  -1   4   6      580.08      620.71     21.17 o 
   0   4   6      205.46      209.10     12.98 o 
   1   4   6       34.95       42.04      4.62 o 
   2   4   6       49.42       37.98      4.63 o 
   3   4   6      917.34      930.59     18.79 o 
   4   4   6      324.72      351.91     25.24 o 
   5   4   6      324.00      325.63     17.95 o 
   6   4   6      101.07       84.75     23.29 o 
   7   4   6       55.93       18.63     23.56 o 
  -8   5   6       14.27       20.53     19.14 o 
  -7   5   6      118.32       86.79     17.84 o 
  -6   5   6       45.66       64.43     14.26 o 
  -5   5   6      155.48      137.83     12.86 o 
  -4   5   6      138.62      115.87     20.17 o 
  -3   5   6      467.06      515.71     22.90 o 
  -2   5   6       61.39       74.79     10.01 o 
  -1   5   6     1034.85     1026.54     22.21 o 
   0   5   6      159.21      154.57     12.01 o 
   1   5   6     1345.93     1423.26     30.84 o 
   2   5   6        6.58        6.98      4.74 o 
   3   5   6        0.13       -2.35      6.81 o 
   4   5   6       95.76       67.75     12.22 o 
   5   5   6       16.39       16.96     19.09 o 
   6   5   6       20.37        2.87     21.40 o 
   7   5   6       27.11       21.47     25.83 o 
  -8   6   6        5.20      -10.43     20.30 o 
  -7   6   6       21.55       30.47     16.78 o 
  -6   6   6       97.76       86.88     15.44 o 
  -5   6   6        1.28        4.82     10.80 o 
  -4   6   6      175.55      146.94     34.12 o 
  -3   6   6      118.18      118.21      9.28 o 
  -2   6   6      239.51      230.08     10.00 o 
  -1   6   6      233.79      235.23     17.27 o 
   0   6   6      565.87      558.39     18.72 o 
   1   6   6      322.05      311.25     14.60 o 
   2   6   6      161.97      158.49      9.59 o 
   3   6   6      184.94      165.35     28.78 o 
   4   6   6       36.99       24.35     16.82 o 
   5   6   6       16.61        6.83     18.86 o 
   6   6   6      116.99       89.04     23.71 o 
   7   6   6       17.08        6.25     25.16 o 
  -8   7   6       44.52       35.66     19.95 o 
  -7   7   6       85.18       83.38     18.87 o 
  -6   7   6       44.56       76.29     14.73 o 
  -5   7   6      195.49      211.57     25.57 o 
  -4   7   6      514.28      545.07     19.31 o 
  -3   7   6       50.97       58.27      9.17 o 
  -2   7   6      110.03       91.00      8.78 o 
  -1   7   6      272.22      256.48     10.12 o 
   0   7   6      439.43      443.86     22.32 o 
   1   7   6       12.79       10.24      5.81 o 
   2   7   6       91.05       64.81     12.84 o 
   3   7   6      136.74      157.09     11.92 o 
   4   7   6       11.08        7.01     18.72 o 
   5   7   6      122.84       86.57     21.59 o 
   6   7   6       18.21       10.85     23.75 o 
   7   7   6       12.13       12.16     26.72 o 
  -7   8   6       33.09       28.11     17.60 o 
  -6   8   6       21.06       10.68     14.13 o 
  -5   8   6      620.49      562.64     18.19 o 
  -4   8   6      103.21       98.59     11.94 o 
  -3   8   6      619.47      619.02     26.80 o 
  -2   8   6      138.39      129.71     10.15 o 
  -1   8   6      242.13      246.74     12.43 o 
   0   8   6      408.84      416.50     11.95 o 
   1   8   6      275.77      294.19     16.64 o 
   2   8   6      237.96      244.39     11.38 o 
   3   8   6       72.86       37.66     11.01 o 
   4   8   6        0.09       -3.17     19.69 o 
   5   8   6        4.07       30.04     21.62 o 
   6   8   6        3.24       -3.91     25.92 o 
  -7   9   6        7.03       -0.30     17.82 o 
  -6   9   6        8.84        1.85     14.15 o 
  -5   9   6       87.89       97.94     12.23 o 
  -4   9   6       58.03       31.52     11.53 o 
  -3   9   6        8.57        6.51      8.93 o 
  -2   9   6      543.56      526.83     26.42 o 
  -1   9   6       51.99       80.08     10.06 o 
   0   9   6       16.93       18.46      7.67 o 
   1   9   6       64.30       54.81     11.98 o 
   2   9   6        2.04       -0.66      7.95 o 
   3   9   6        2.21        2.07     11.54 o 
   4   9   6       57.45       71.29     29.43 o 
   5   9   6       27.51       56.06     23.98 o 
   6   9   6        9.92       18.05     28.71 o 
  -7  10   6        2.01        7.14     17.19 o 
  -6  10   6        1.84        5.70     13.54 o 
  -5  10   6      109.85       92.65     15.37 o 
  -4  10   6       28.45       23.49     11.67 o 
  -3  10   6       17.91        7.83      9.86 o 
  -2  10   6        0.17        3.13      9.84 o 
  -1  10   6       99.70      111.44     11.92 o 
   0  10   6      650.61      635.29     36.37 o 
   1  10   6       18.70       11.33      8.43 o 
   2  10   6        7.14        0.88      8.63 o 
   3  10   6       98.59      118.49     14.76 o 
   4  10   6        3.64       -7.68     22.44 o 
   5  10   6       15.68       -5.52     25.77 o 
  -6  11   6        4.02        0.06     14.04 o 
  -5  11   6        7.90       17.79     14.78 o 
  -4  11   6        4.74       -0.61     12.34 o 
  -3  11   6        5.05        2.66     11.19 o 
  -2  11   6       26.11       24.00     10.79 o 
  -1  11   6      195.15      194.59     13.87 o 
   0  11   6      191.93      172.23     17.21 o 
   1  11   6       14.71        2.14      9.83 o 
   2  11   6       94.32       74.14     18.39 o 
   3  11   6       60.18       43.85     18.68 o 
   4  11   6       49.88       40.19     25.12 o 
   5  11   6        0.45      -14.11     25.98 o 
  -5  12   6        9.69       12.98     15.05 o 
  -4  12   6       14.09        7.44     13.61 o 
  -3  12   6        5.21        1.66     12.06 o 
  -2  12   6        3.63        2.70     11.44 o 
  -1  12   6      145.41      169.72     15.08 o 
   0  12   6       15.85       14.61     11.65 o 
   1  12   6        1.69        0.96     12.17 o 
   2  12   6        0.69        0.47     12.42 o 
   3  12   6       34.17       22.42     20.18 o 
   4  12   6        1.67        0.13     25.55 o 
  -5  13   6        9.40       14.87     17.63 o 
  -4  13   6       15.33        6.44     14.92 o 
  -3  13   6       52.57       58.50     14.66 o 
  -2  13   6       28.64       17.20     19.48 o 
  -1  13   6      118.85      100.94     15.91 o 
   0  13   6       62.80       43.27     25.84 o 
   1  13   6        0.89       -0.90     13.45 o 
   2  13   6       99.58      117.33     16.23 o 
   3  13   6        0.38        3.09     22.16 o 
  -3  14   6        0.90       -3.91     14.98 o 
  -2  14   6        6.12       15.52     15.18 o 
  -1  14   6       15.24       11.35     15.29 o 
   0  14   6       19.04       23.61     15.69 o 
   1  14   6        4.70        6.73     16.85 o 
   2  14   6       70.49       67.40     17.05 o 
  -1  15   6        6.82        2.26     17.60 o 
   0  15   6        8.14        0.22     17.33 o 
  -9   1   7       10.50       -7.71     32.90 o 
  -8   1   7       52.22       33.21     28.08 o 
  -7   1   7        3.54        5.52     22.72 o 
  -6   1   7       99.51       79.89     20.65 o 
  -5   1   7      141.82      129.84     20.96 o 
  -4   1   7      161.58      135.50     15.67 o 
  -3   1   7     1308.92     1341.96     32.14 o 
  -2   1   7     4742.49     5135.20     79.16 o 
  -1   1   7       57.32       37.26      9.76 o 
   0   1   7      282.45      299.73     10.03 o 
   1   1   7     1530.58     1617.58     24.58 o 
   2   1   7     2999.00     3114.72     56.63 o 
   3   1   7        2.43       -2.46     11.64 o 
   4   1   7       47.36       35.86     13.03 o 
   5   1   7      528.73      424.88     18.29 o 
   6   1   7       87.79       75.92     16.40 o 
   7   1   7       10.35       17.05     18.39 o 
  -9   2   7        0.09        5.86     35.89 o 
  -8   2   7        1.20       21.84     29.64 o 
  -7   2   7       74.80       14.80     23.79 o 
  -6   2   7      303.40      238.28     23.74 o 
  -5   2   7       28.30       28.25     29.84 o 
  -4   2   7       44.73       38.77     14.40 o 
  -3   2   7      405.74      403.48     18.55 o 
  -2   2   7     6512.73     6935.65    121.86 o 
  -1   2   7       69.25       68.47      9.15 o 
   0   2   7      200.64      206.49      8.39 o 
   1   2   7      683.24      710.58     12.32 o 
   2   2   7     1224.03     1237.93     35.28 o 
   3   2   7       46.56       35.53     12.43 o 
   4   2   7        3.64       13.69     11.77 o 
   5   2   7       17.36        9.11     11.77 o 
   6   2   7        2.39        4.14     15.33 o 
   7   2   7        4.89       -2.21     18.60 o 
  -8   3   7       40.45       49.26     19.67 o 
  -7   3   7      195.05      180.13     27.23 o 
  -6   3   7       51.77       24.31     18.93 o 
  -5   3   7       65.17       70.02     41.63 o 
  -4   3   7      495.91      461.54     22.05 o 
  -3   3   7      158.29      184.22     15.28 o 
  -2   3   7       74.51       71.46     10.84 o 
  -1   3   7      307.09      284.95     11.48 o 
   0   3   7       97.28      103.02      5.66 o 
   1   3   7     1137.27     1188.76     33.02 o 
   2   3   7       26.15       15.11      5.91 o 
   3   3   7        1.52       -0.69     11.79 o 
   4   3   7     1047.60      959.20     47.97 o 
   5   3   7      315.32      304.08     18.16 o 
   6   3   7        5.16        2.64     15.88 o 
   7   3   7        4.96        0.80     24.02 o 
  -8   4   7        0.06        1.40     18.09 o 
  -7   4   7       60.74       70.59     18.88 o 
  -6   4   7       14.59       15.99     19.57 o 
  -5   4   7      308.77      262.13     22.12 o 
  -4   4   7        0.02        4.29     13.63 o 
  -3   4   7       86.98       85.43     22.63 o 
  -2   4   7      136.43      195.81     52.56 o 
  -1   4   7      127.92      108.35     11.58 o 
   0   4   7      312.86      332.83     22.23 o 
   1   4   7     1267.68     1321.16     23.77 o 
   2   4   7      324.62      298.82      8.09 o 
   3   4   7       71.15       44.53     17.85 o 
   4   4   7       47.28       34.64     12.26 o 
   5   4   7      135.97      102.98     20.75 o 
   6   4   7       49.17       26.78     21.23 o 
   7   4   7        8.67        6.24     26.12 o 
  -8   5   7        4.20       -7.87     18.15 o 
  -7   5   7       25.78       53.40     17.00 o 
  -6   5   7      300.10      316.24     26.87 o 
  -5   5   7       24.39       23.31     18.11 o 
  -4   5   7        4.08       13.96     13.22 o 
  -3   5   7      226.10      219.81     12.09 o 
  -2   5   7      261.45      265.90     16.41 o 
  -1   5   7      391.33      394.74     12.87 o 
   0   5   7      108.22       98.20      7.18 o 
   1   5   7      431.01      429.04     16.19 o 
   2   5   7        5.93        1.48      5.11 o 
   3   5   7      159.64      147.46     14.83 o 
   4   5   7        2.89       -0.63     12.37 o 
   5   5   7        0.00        1.30     18.72 o 
   6   5   7        3.02        3.96     23.48 o 
   7   5   7        0.57       -2.90     24.97 o 
  -8   6   7       65.67       69.39     21.31 o 
  -7   6   7       34.97       50.48     33.76 o 
  -6   6   7       32.49       32.78     14.56 o 
  -5   6   7        6.97        7.79     16.03 o 
  -4   6   7      840.80      859.80     21.15 o 
  -3   6   7      253.42      240.68     18.62 o 
  -2   6   7     1448.05     1506.46     24.95 o 
  -1   6   7      282.01      304.49     17.58 o 
   0   6   7       78.41      105.31     14.43 o 
   1   6   7      147.65      143.26     10.27 o 
   2   6   7      144.48      140.31      7.54 o 
   3   6   7       25.16       29.81     16.08 o 
   4   6   7      152.11      157.12     22.73 o 
   5   6   7       24.17       38.90     22.24 o 
   6   6   7       27.97       42.77     24.30 o 
  -8   7   7       11.57       17.65     20.23 o 
  -7   7   7        8.48        1.85     17.78 o 
  -6   7   7      278.50      244.33     27.06 o 
  -5   7   7       22.24       26.86     16.68 o 
  -4   7   7       72.46       90.84     13.64 o 
  -3   7   7     1376.74     1504.60     30.58 o 
  -2   7   7      155.61      157.92     10.20 o 
  -1   7   7      692.93      726.36     24.53 o 
   0   7   7       55.90       40.43     13.66 o 
   1   7   7      303.18      314.34     10.00 o 
   2   7   7       17.92       10.00      6.88 o 
   3   7   7       15.74        5.14     17.46 o 
   4   7   7        0.58       -3.93     17.75 o 
   5   7   7        2.82        4.02     22.58 o 
   6   7   7        0.92       -0.34     24.34 o 
  -7   8   7       11.67        0.74     17.32 o 
  -6   8   7        0.91        2.19     19.58 o 
  -5   8   7      252.08      225.29     26.53 o 
  -4   8   7      172.45      167.84     14.25 o 
  -3   8   7      108.19       89.20     12.26 o 
  -2   8   7      130.97      130.78     10.89 o 
  -1   8   7      223.76      240.73     30.03 o 
   0   8   7       19.39       19.37      6.97 o 
   1   8   7       60.18       56.78     11.00 o 
   2   8   7       26.35       22.57      7.86 o 
   3   8   7       33.18       22.64     18.17 o 
   4   8   7       11.77       12.64     19.71 o 
   5   8   7       15.35        8.41     24.50 o 
   6   8   7        6.23       -7.20     27.44 o 
  -7   9   7       31.41       18.23     24.49 o 
  -6   9   7       47.65       19.29     19.20 o 
  -5   9   7      436.44      439.64     21.47 o 
  -4   9   7      107.98      104.42     13.80 o 
  -3   9   7      100.10      126.95     12.81 o 
  -2   9   7      460.30      380.11     15.81 o 
  -1   9   7      613.94      634.81     24.70 o 
   0   9   7      351.37      347.19     18.61 o 
   1   9   7       39.69       35.06     15.51 o 
   2   9   7       55.31       42.58      9.13 o 
   3   9   7       26.71       19.02     12.36 o 
   4   9   7       79.50       68.16     24.36 o 
   5   9   7       64.67       73.69     27.54 o 
  -6  10   7       16.53        2.03     14.79 o 
  -5  10   7       60.90       43.96     14.41 o 
  -4  10   7        1.22        6.81     11.55 o 
  -3  10   7        3.44        5.38     10.80 o 
  -2  10   7      761.58      748.53     22.38 o 
  -1  10   7      327.89      340.32     23.24 o 
   0  10   7       65.39       46.02     10.15 o 
   1  10   7       37.23       46.54      9.99 o 
   2  10   7       47.67       56.91     11.02 o 
   3  10   7       17.47       26.55     14.36 o 
   4  10   7        5.30       -3.56     24.42 o 
   5  10   7       30.21       25.13     27.93 o 
  -6  11   7        0.06       -8.66     16.56 o 
  -5  11   7        0.68       -1.51     14.82 o 
  -4  11   7       15.10       14.80     13.24 o 
  -3  11   7        0.18        0.51     11.55 o 
  -2  11   7        0.00        1.64     10.82 o 
  -1  11   7      184.24      135.54     14.14 o 
   0  11   7       64.34       69.62     14.94 o 
   1  11   7       83.56       88.46     12.61 o 
   2  11   7        4.63       12.23     13.55 o 
   3  11   7      124.60      169.30     25.45 o 
   4  11   7        0.71       -4.24     26.37 o 
  -5  12   7        0.41        3.27     15.40 o 
  -4  12   7        6.16        0.52     13.46 o 
  -3  12   7        6.42        7.82     13.78 o 
  -2  12   7        4.28        6.27     12.09 o 
  -1  12   7       64.70       39.79     13.68 o 
   0  12   7      122.33      118.19     14.91 o 
   1  12   7      121.41      115.03     22.26 o 
   2  12   7       10.69       14.50     18.22 o 
   3  12   7       22.97       15.63     17.23 o 
   4  12   7        0.48       -3.65     28.38 o 
  -4  13   7       13.61        3.93     15.49 o 
  -3  13   7       45.92       32.07     14.55 o 
  -2  13   7      107.54       73.37     18.59 o 
  -1  13   7       39.14       21.85     14.93 o 
   0  13   7        5.36       -0.21     13.92 o 
   1  13   7        2.58        4.56     13.94 o 
   2  13   7        2.12       -2.76     19.82 o 
   3  13   7       22.63       20.59     23.97 o 
  -3  14   7        0.00        0.41     15.97 o 
  -2  14   7        3.92        0.20     16.00 o 
  -1  14   7        4.78        6.44     15.85 o 
   0  14   7       15.68       15.65     15.41 o 
   1  14   7        0.01        1.19     17.64 o 
   2  14   7       13.30       -0.21     24.90 o 
  -9   0   8       28.86        5.33     54.27 o 
  -8   0   8       32.94       50.56     42.15 o 
  -7   0   8      321.42      259.84     41.35 o 
  -6   0   8      808.32      769.16     47.51 o 
  -5   0   8      584.15      589.34     39.41 o 
  -4   0   8        1.92        6.56     19.50 o 
  -3   0   8      353.13      349.98     26.23 o 
  -2   0   8      178.50      186.55     19.79 o 
  -1   0   8     8951.52     9196.16    167.67 o 
   0   0   8      141.41      159.98     32.24 o 
   1   0   8        9.24        5.29      5.67 o 
   2   0   8       60.33       76.94     22.58 o 
   3   0   8      805.52      789.95     40.21 o 
   4   0   8       13.96       29.57     20.45 o 
   5   0   8      147.88      108.10     22.06 o 
   6   0   8       10.64       10.09     20.66 o 
   7   0   8       34.50       24.78     30.45 o 
  -9   1   8       12.19        8.16     36.57 o 
  -8   1   8        8.75       19.96     28.83 o 
  -7   1   8       43.00       28.88     25.22 o 
  -6   1   8        0.00        1.38     20.47 o 
  -5   1   8        7.40       -0.08     15.57 o 
  -4   1   8      508.70      460.07     25.59 o 
  -3   1   8      285.17      314.15     17.82 o 
  -2   1   8      679.56      737.41     26.61 o 
  -1   1   8     1912.00     1958.14     63.98 o 
   0   1   8      268.12      259.70     17.60 o 
   1   1   8      899.09      965.43     30.66 o 
   2   1   8       16.61        9.54     13.83 o 
   3   1   8       15.65       22.56     13.62 o 
   4   1   8      413.42      419.65     21.66 o 
   5   1   8       66.77       41.81     14.41 o 
   6   1   8       26.08       18.78     16.18 o 
   7   1   8        1.29        2.11     19.29 o 
  -8   2   8        0.04        7.59     29.07 o 
  -7   2   8        0.92       -8.32     23.58 o 
  -6   2   8     2321.11     2313.39    116.59 o 
  -5   2   8        0.02       -0.13     15.64 o 
  -4   2   8      350.89      338.05     20.63 o 
  -3   2   8      194.98      193.04     59.56 o 
  -2   2   8      157.15      189.29     14.41 o 
  -1   2   8      157.81      140.61     10.63 o 
   0   2   8        1.91       -0.58      6.24 o 
   1   2   8     1811.52     1859.33     23.42 o 
   2   2   8      372.47      378.32     21.76 o 
   3   2   8      980.08      965.26     31.09 o 
   4   2   8      428.64      378.36     22.65 o 
   5   2   8        6.99        8.03     14.31 o 
   6   2   8        0.12       -3.35     15.78 o 
   7   2   8        2.74       -0.31     20.21 o 
  -8   3   8        7.53        9.08     30.11 o 
  -7   3   8       42.98       20.64     23.74 o 
  -6   3   8        4.11        0.46     19.16 o 
  -5   3   8      555.27      554.23     27.08 o 
  -4   3   8       10.99        5.37     13.94 o 
  -3   3   8     2293.12     2330.05     45.48 o 
  -2   3   8      235.50      272.58     13.95 o 
  -1   3   8     1981.11     1926.89     33.26 o 
   0   3   8       26.24       32.57      6.91 o 
   1   3   8     1237.57     1278.00     24.99 o 
   2   3   8       47.52       20.73     15.08 o 
   3   3   8        0.34       -5.41     13.54 o 
   4   3   8        4.94        4.20     12.66 o 
   5   3   8        2.50        4.34     14.19 o 
   6   3   8       26.43       32.72     17.52 o 
   7   3   8       49.41       45.72     32.79 o 
  -8   4   8       15.90       12.41     29.34 o 
  -7   4   8       76.19       83.64     27.34 o 
  -6   4   8        3.46       12.91     19.29 o 
  -5   4   8       39.16       27.38     16.68 o 
  -4   4   8      900.89      931.86     42.94 o 
  -3   4   8      123.38      149.67     15.33 o 
  -2   4   8      372.64      331.41     46.35 o 
  -1   4   8      284.11      301.49     24.91 o 
   0   4   8       67.83       88.13      6.63 o 
   1   4   8       13.08       11.17      5.20 o 
   2   4   8      138.34      142.87     49.77 o 
   3   4   8      447.46      423.78     22.67 o 
   4   4   8        2.27        0.39     13.30 o 
   5   4   8        0.65       -1.90     14.96 o 
   6   4   8        9.84       10.93     22.38 o 
   7   4   8       11.06       10.84     27.93 o 
  -8   5   8        0.06        1.27     28.76 o 
  -7   5   8       19.45       26.70     24.29 o 
  -6   5   8       39.05       32.69     20.82 o 
  -5   5   8        0.73       -6.69     16.34 o 
  -4   5   8      104.87      126.95     22.33 o 
  -3   5   8      222.98      218.27     20.52 o 
  -2   5   8        6.12        4.76      7.14 o 
  -1   5   8        0.00       34.77     21.38 o 
   0   5   8       29.67       24.82      6.09 o 
   1   5   8        3.19        6.94      5.72 o 
   2   5   8      119.88      142.37     10.19 o 
   3   5   8        1.12        0.80     13.39 o 
   4   5   8      140.68      134.56     16.76 o 
   5   5   8       15.95       -0.20     20.05 o 
   6   5   8        0.01       -9.51     22.69 o 
  -8   6   8        1.58        6.19     29.77 o 
  -7   6   8        0.21       -8.01     24.02 o 
  -6   6   8       50.94       22.38     20.94 o 
  -5   6   8        2.36        7.35     17.49 o 
  -4   6   8       52.22       53.32     21.47 o 
  -3   6   8      134.03      137.32     11.09 o 
  -2   6   8      636.88      626.78     41.39 o 
  -1   6   8      118.40      111.17     32.69 o 
   0   6   8      395.60      418.43     13.91 o 
   1   6   8       18.77        5.71      6.15 o 
   2   6   8       22.41       15.53      8.95 o 
   3   6   8       67.47       67.88     19.75 o 
   4   6   8        0.67       13.87     20.08 o 
   5   6   8        0.96        3.90     21.51 o 
   6   6   8        4.59       15.36     24.75 o 
  -8   7   8        0.13       14.22     30.66 o 
  -7   7   8        5.88        3.35     26.38 o 
  -6   7   8        0.00        2.52     19.86 o 
  -5   7   8        2.82       -9.24     16.75 o 
  -4   7   8        4.07        3.86     10.00 o 
  -3   7   8       56.56       63.88     30.14 o 
  -2   7   8       13.69       16.07      8.34 o 
  -1   7   8      260.12      267.25     11.87 o 
   0   7   8       90.52       63.47     32.49 o 
   1   7   8      185.87      179.70      9.08 o 
   2   7   8      189.32      150.91     12.30 o 
   3   7   8       79.40       49.73     20.30 o 
   4   7   8        5.76       16.60     20.80 o 
   5   7   8        1.22       -2.65     22.47 o 
   6   7   8       16.70       19.90     29.16 o 
  -7   8   8        4.59        6.58     25.05 o 
  -6   8   8        0.00       -6.05     21.04 o 
  -5   8   8        0.91        4.98     17.00 o 
  -4   8   8      101.72       76.38     13.02 o 
  -3   8   8        9.95       15.12     11.26 o 
  -2   8   8      130.04      158.11     12.24 o 
  -1   8   8       70.08       73.17      9.15 o 
   0   8   8      410.11      392.04    125.65 o 
   1   8   8      451.37      458.16     19.50 o 
   2   8   8       20.99       10.32     11.13 o 
   3   8   8       79.65       60.75     20.48 o 
   4   8   8       33.96       48.86     22.33 o 
   5   8   8        1.49        6.40     25.44 o 
   6   8   8       22.25       15.47     29.84 o 
  -7   9   8       53.74       26.87     26.47 o 
  -6   9   8       31.52       28.53     19.49 o 
  -5   9   8       56.45       41.45     14.26 o 
  -4   9   8       25.65       30.66     13.00 o 
  -3   9   8       37.23       33.45     11.02 o 
  -2   9   8        1.06        0.02      9.54 o 
  -1   9   8      634.07      676.10     39.12 o 
   0   9   8      149.04      181.46     10.98 o 
   1   9   8      225.64      252.08     16.49 o 
   2   9   8      524.24      541.90     33.92 o 
   3   9   8      333.37      300.42     26.75 o 
   4   9   8       42.92       30.19     24.52 o 
   5   9   8        0.20        2.94     27.19 o 
  -6  10   8        5.15        7.77     15.27 o 
  -5  10   8        0.16       -1.18     14.03 o 
  -4  10   8      170.78      169.71     19.11 o 
  -3  10   8       31.02       29.99     12.14 o 
  -2  10   8      147.26      155.83     13.90 o 
  -1  10   8      141.05      157.17     15.22 o 
   0  10   8       64.64       60.96     11.42 o 
   1  10   8      101.41       35.65     29.14 o 
   2  10   8       21.49        8.72     13.73 o 
   3  10   8        7.98       14.72     22.07 o 
   4  10   8       23.00       20.23     26.47 o 
   5  10   8       34.24       -0.37     29.41 o 
  -6  11   8        0.12       -1.68     12.24 o 
  -5  11   8       76.49       66.53     16.37 o 
  -4  11   8       23.39       11.14     13.85 o 
  -3  11   8        0.12        1.58     12.41 o 
  -2  11   8       19.35       14.99     13.12 o 
  -1  11   8      107.03      103.36     22.66 o 
   0  11   8        3.58       13.48     11.66 o 
   1  11   8       44.40       37.60     12.12 o 
   2  11   8        6.16       10.18     15.39 o 
   3  11   8       23.81       19.76     25.77 o 
   4  11   8        6.16        5.41     27.83 o 
  -5  12   8        6.36       16.55     17.33 o 
  -4  12   8       15.68       12.90     15.04 o 
  -3  12   8        1.30        7.30     13.93 o 
  -2  12   8       26.46       21.01     14.15 o 
  -1  12   8       11.40       -3.85     13.25 o 
   0  12   8        5.81       18.27     13.91 o 
   1  12   8        0.89        1.24     13.28 o 
   2  12   8       22.84       15.05     21.11 o 
   3  12   8        4.45       12.05     28.45 o 
  -4  13   8        7.16        2.69     16.09 o 
  -3  13   8       10.51        8.85     14.83 o 
  -2  13   8        4.83        5.45     14.30 o 
  -1  13   8       23.63       20.05     15.83 o 
   0  13   8       31.06       42.34     23.74 o 
   1  13   8       34.83       46.78     15.93 o 
   2  13   8        0.29       15.40     24.14 o 
  -3  14   8       24.99       22.48     16.88 o 
  -2  14   8        0.81        7.38     16.67 o 
  -1  14   8        2.91       -2.49     16.37 o 
   0  14   8       75.30       71.85     17.80 o 
   1  14   8       11.95       12.69     28.15 o 
  -8   1   9       66.48       47.22     31.57 o 
  -7   1   9        2.48        2.29     24.81 o 
  -6   1   9      560.90      560.88     78.60 o 
  -5   1   9       40.70       37.76     17.46 o 
  -4   1   9        0.35        4.46     14.57 o 
  -3   1   9      190.63      218.42     17.13 o 
  -2   1   9       62.03       13.20     11.38 o 
  -1   1   9     1115.36     1211.79     25.51 o 
   0   1   9      129.27       91.56     17.23 o 
   1   1   9      737.46      771.70     31.47 o 
   2   1   9      219.57      246.56     21.50 o 
   3   1   9        4.96        2.59     15.98 o 
   4   1   9      121.19       84.25     17.03 o 
   5   1   9        0.36       -1.58     16.06 o 
   6   1   9      131.80      110.17     18.82 o 
   7   1   9       22.90        0.07     22.96 o 
  -8   2   9       24.74       20.00     31.47 o 
  -7   2   9       42.57       35.78     27.16 o 
  -6   2   9       92.24       65.84     21.58 o 
  -5   2   9      127.65      122.59     20.38 o 
  -4   2   9      399.15      402.82     31.82 o 
  -3   2   9      571.01      577.89     25.02 o 
  -2   2   9      874.56      866.65     35.10 o 
  -1   2   9      795.61      785.50     44.37 o 
   0   2   9        3.22        1.73      6.96 o 
   1   2   9      839.11      887.60     49.05 o 
   2   2   9       48.91       37.86     16.91 o 
   3   2   9      274.54      316.36     23.27 o 
   4   2   9        9.07       -1.89     15.69 o 
   5   2   9       57.85       50.18     16.36 o 
   6   2   9       15.12        6.24     18.39 o 
  -8   3   9       15.29        1.59     29.01 o 
  -7   3   9       40.99       28.99     25.02 o 
  -6   3   9       25.78       23.88     19.82 o 
  -5   3   9      823.50      779.88     32.10 o 
  -4   3   9      225.75      228.06     19.44 o 
  -3   3   9      759.02      784.48     26.95 o 
  -2   3   9      201.24      202.25     21.20 o 
  -1   3   9      488.04      480.51     15.87 o 
   0   3   9       99.80       98.81      8.72 o 
   1   3   9      672.35      711.06     17.73 o 
   2   3   9      357.04      388.81     24.41 o 
   3   3   9       56.05       40.64     16.64 o 
   4   3   9       48.77       54.24     15.24 o 
   5   3   9       66.83       67.09     17.55 o 
   6   3   9        1.32      -13.63     18.19 o 
  -8   4   9       53.77       40.68     32.06 o 
  -7   4   9       14.27       -0.62     24.15 o 
  -6   4   9        0.13        2.52     19.36 o 
  -5   4   9       60.74       84.20     18.87 o 
  -4   4   9      236.15      289.12     31.21 o 
  -3   4   9      159.55      179.64     25.01 o 
  -2   4   9        2.18        3.45      9.78 o 
  -1   4   9     1475.86     1456.01     27.06 o 
   0   4   9      600.91      608.84     14.32 o 
   1   4   9      645.46      637.14     17.85 o 
   2   4   9       15.39       22.48     16.96 o 
   3   4   9      455.49      446.37     24.85 o 
   4   4   9      196.70      164.93     17.68 o 
   5   4   9        1.03       -0.06     15.93 o 
   6   4   9       29.81       10.91     25.66 o 
  -8   5   9       59.61       33.22     30.11 o 
  -7   5   9        4.98        3.49     24.63 o 
  -6   5   9       12.44       11.68     21.87 o 
  -5   5   9       20.80       12.65     17.41 o 
  -4   5   9        0.19       -2.43     14.79 o 
  -3   5   9      258.50      186.45     55.02 o 
  -2   5   9        0.25        2.18      7.10 o 
  -1   5   9      134.61      159.34     14.14 o 
   0   5   9      182.55      217.96     29.70 o 
   1   5   9      144.08      145.52     25.64 o 
   2   5   9       34.31       28.45     20.30 o 
   3   5   9        8.89       -0.78     14.73 o 
   4   5   9       56.83       40.20     16.20 o 
   5   5   9        1.27       -0.27     23.20 o 
   6   5   9       48.26       54.07     28.20 o 
  -8   6   9       25.09       24.53     31.54 o 
  -7   6   9       52.79       45.59     26.10 o 
  -6   6   9      139.80      181.75     38.41 o 
  -5   6   9       17.91        0.79     17.17 o 
  -4   6   9       83.91       77.97     16.21 o 
  -3   6   9        7.10       -0.90      8.31 o 
  -2   6   9      231.66      195.85     42.03 o 
  -1   6   9      227.68      236.25     11.42 o 
   0   6   9       99.72       87.27     10.24 o 
   1   6   9      353.01      415.21     15.98 o 
   2   6   9        2.96       -5.43     17.06 o 
   3   6   9       50.37       44.30     21.04 o 
   4   6   9        0.26        1.55     21.93 o 
   5   6   9        9.74       -2.90     22.94 o 
   6   6   9       84.71      119.97     31.18 o 
  -7   7   9        0.91       -5.48     24.71 o 
  -6   7   9        4.16        3.59     22.02 o 
  -5   7   9       22.24       12.42     23.30 o 
  -4   7   9        0.52       -1.92     15.34 o 
  -3   7   9        0.80       -1.04      9.28 o 
  -2   7   9       20.89       12.06      8.93 o 
  -1   7   9      166.88      156.63     46.06 o 
   0   7   9       12.60       11.15      7.92 o 
   1   7   9       23.64       23.68     10.94 o 
   2   7   9       73.11       56.55     26.23 o 
   3   7   9        2.64        7.87     19.88 o 
   4   7   9        0.57       -8.60     21.19 o 
   5   7   9       29.26        9.73     26.41 o 
   6   7   9        8.95       23.35     30.12 o 
  -7   8   9        4.39        6.42     25.54 o 
  -6   8   9        0.07       -1.00     21.51 o 
  -5   8   9       12.99       -3.09     16.79 o 
  -4   8   9       54.15       43.72     16.43 o 
  -3   8   9      103.50      129.96     24.65 o 
  -2   8   9       14.39       12.86      9.93 o 
  -1   8   9      153.91      150.32     16.13 o 
   0   8   9       98.26       59.32     20.21 o 
   1   8   9      109.66      108.44     13.84 o 
   2   8   9       27.39        6.19     19.81 o 
   3   8   9       10.22       -5.21     22.20 o 
   4   8   9       30.01       36.61     36.97 o 
   5   8   9       22.09       20.43     26.54 o 
  -7   9   9       24.75       13.44     26.98 o 
  -6   9   9       43.35       37.23     20.06 o 
  -5   9   9        1.03        3.05     15.69 o 
  -4   9   9        3.65        0.11     12.27 o 
  -3   9   9      298.43      314.22     23.87 o 
  -2   9   9        5.51       12.97     10.27 o 
  -1   9   9      227.03      254.01     32.96 o 
   0   9   9      227.43      256.65     43.67 o 
   1   9   9      176.39      148.70     25.91 o 
   2   9   9       28.67       32.31     22.05 o 
   3   9   9        8.89        6.78     21.85 o 
   4   9   9        0.21        9.97     24.46 o 
   5   9   9        5.65       24.12     28.23 o 
  -6  10   9       18.59        4.19     17.54 o 
  -5  10   9        1.74       -5.08     14.78 o 
  -4  10   9       70.19       77.93     16.25 o 
  -3  10   9       81.64       62.61     13.44 o 
  -2  10   9      178.71      202.01     15.26 o 
  -1  10   9      362.89      429.06     39.57 o 
   0  10   9        1.01        1.59     10.52 o 
   1  10   9        0.46       -2.10     13.79 o 
   2  10   9       11.82       11.38     22.58 o 
   3  10   9        7.40       -0.40     22.75 o 
   4  10   9       35.14       34.57     28.69 o 
  -5  11   9        5.89       -1.81     16.08 o 
  -4  11   9       15.91        6.26     15.10 o 
  -3  11   9       23.41       33.30     13.42 o 
  -2  11   9       44.76       55.08     13.63 o 
  -1  11   9       65.13       52.77     13.06 o 
   0  11   9      359.58      503.07     37.91 o 
   1  11   9        4.65        6.45     19.03 o 
   2  11   9       24.18       38.89     24.82 o 
   3  11   9        6.13        4.12     27.98 o 
   4  11   9        0.01        6.41     31.46 o 
  -5  12   9        4.11       -3.12     17.16 o 
  -4  12   9        2.78        6.35     15.71 o 
  -3  12   9       59.68       56.82     15.89 o 
  -2  12   9       19.94       12.92     14.19 o 
  -1  12   9       14.32       18.64     14.30 o 
   0  12   9       17.85       13.84     14.23 o 
   1  12   9        0.63       -0.50     19.30 o 
   2  12   9        1.48       18.91     53.30 o 
   3  12   9        6.79       23.56     29.64 o 
  -4  13   9       22.88       13.19     18.00 o 
  -3  13   9       11.38       -0.73     15.46 o 
  -2  13   9        3.80       10.92     15.37 o 
  -1  13   9       10.94        6.77     16.46 o 
   0  13   9       49.13       84.24     18.03 o 
   1  13   9       15.28       -7.35     23.03 o 
   2  13   9        0.93      -11.15     55.75 o 
  -1  14   9       12.91        2.97     17.62 o 
   0  14   9        0.14       -7.09     16.95 o 
  -8   0  10       27.66       38.44     47.59 o 
  -7   0  10      260.34      252.22     42.77 o 
  -6   0  10        0.01       -2.48     31.03 o 
  -5   0  10      594.22      461.64     38.87 o 
  -4   0  10     1353.94     1414.10     56.86 o 
  -3   0  10       22.88       50.05     22.36 o 
  -2   0  10      104.76       75.45     20.33 o 
  -1   0  10       16.59       22.24     14.24 o 
   0   0  10       99.95       81.07     12.92 o 
   1   0  10      105.39       69.75     27.86 o 
   2   0  10       22.41       16.03     27.23 o 
   3   0  10        7.56        0.20     24.98 o 
   4   0  10        6.69       -0.68     24.78 o 
   5   0  10        6.75       10.47     24.75 o 
   6   0  10       35.10       22.13     26.60 o 
  -8   1  10        2.85       -0.28     32.58 o 
  -7   1  10       83.28       35.16     25.59 o 
  -6   1  10      794.80      750.97     36.69 o 
  -5   1  10      292.18      284.65     32.17 o 
  -4   1  10      122.77      103.85     17.77 o 
  -3   1  10        0.89        3.71     14.69 o 
  -2   1  10        2.01        7.92     12.58 o 
  -1   1  10       73.09       79.13     10.86 o 
   0   1  10      307.55      310.32     21.77 o 
   1   1  10        9.90       10.00     19.10 o 
   2   1  10      150.99      119.41     21.51 o 
   3   1  10        0.80        2.54     17.97 o 
   4   1  10        0.17       -0.96     16.99 o 
   5   1  10       51.79       29.63     17.78 o 
   6   1  10       19.95       19.40     20.14 o 
  -8   2  10        0.01       -5.50     31.09 o 
  -7   2  10        8.83       -3.67     25.52 o 
  -6   2  10      168.22      145.19     23.94 o 
  -5   2  10     1460.68     1395.15     41.70 o 
  -4   2  10       34.34       10.52     15.86 o 
  -3   2  10      117.06      130.45     17.64 o 
  -2   2  10     2200.76     2339.74     81.30 o 
  -1   2  10      329.67      362.43     20.82 o 
   0   2  10        5.75        4.64      8.36 o 
   1   2  10      162.97      182.20     23.04 o 
   2   2  10       26.25       38.97     18.76 o 
   3   2  10      438.54      483.62     87.54 o 
   4   2  10       37.17       30.89     17.86 o 
   5   2  10        2.16       -0.45     17.63 o 
   6   2  10      156.36      171.62     22.20 o 
  -8   3  10       10.36        3.66     32.15 o 
  -7   3  10       18.58        4.06     24.75 o 
  -6   3  10        6.02        3.01     20.54 o 
  -5   3  10      981.47     1104.09     38.22 o 
  -4   3  10       71.54       73.11     16.92 o 
  -3   3  10      399.50      379.35     20.93 o 
  -2   3  10      345.51      424.75     37.94 o 
  -1   3  10        0.05       -5.45      9.59 o 
   0   3  10        0.00        4.51      8.64 o 
   1   3  10       15.24        9.63     19.18 o 
   2   3  10        0.27       -3.51     19.09 o 
   3   3  10       84.39       85.88     19.34 o 
   4   3  10       60.95       21.77     18.80 o 
   5   3  10       51.46       51.76     19.04 o 
   6   3  10       55.34       52.86     20.43 o 
  -8   4  10        2.38        5.43     30.50 o 
  -7   4  10      108.09       85.17     28.06 o 
  -6   4  10       50.81       22.61     21.33 o 
  -5   4  10      235.59      234.23     23.13 o 
  -4   4  10      155.64      162.83     50.74 o 
  -3   4  10      172.88      167.60     19.07 o 
  -2   4  10       27.28       32.55     11.27 o 
  -1   4  10       77.76       83.96     11.13 o 
   0   4  10      302.21      323.91     13.42 o 
   1   4  10      422.70      370.87     39.48 o 
   2   4  10        6.75        8.69     19.55 o 
   3   4  10      405.20      319.79     29.17 o 
   4   4  10        0.10       -0.97     17.10 o 
   5   4  10       10.19        3.94     18.48 o 
   6   4  10        4.25       -1.56     25.98 o 
  -8   5  10        0.10      -12.34     30.65 o 
  -7   5  10        2.31        0.68     25.38 o 
  -6   5  10        2.65        6.53     20.91 o 
  -5   5  10       20.06       11.63     18.23 o 
  -4   5  10        4.66        8.45     15.60 o 
  -3   5  10      329.90      344.23     25.44 o 
  -2   5  10      135.81      136.06     15.43 o 
  -1   5  10      148.68      149.07     18.18 o 
   0   5  10      223.86      207.53     28.37 o 
   1   5  10      256.89      323.46     27.08 o 
   2   5  10       89.65       85.78     22.23 o 
   3   5  10       50.23       32.58     19.26 o 
   4   5  10       24.68       15.90     23.42 o 
   5   5  10       54.91       11.59     25.84 o 
   6   5  10        0.12        1.38     27.77 o 
  -7   6  10        4.01        8.76     27.35 o 
  -6   6  10        0.16       -4.92     21.23 o 
  -5   6  10       18.82        3.22     19.25 o 
  -4   6  10       68.76       59.23     15.62 o 
  -3   6  10       42.39       50.79     14.23 o 
  -2   6  10       74.96       51.10      9.73 o 
  -1   6  10       37.11       16.98      8.26 o 
   0   6  10       26.86       45.38      8.31 o 
   1   6  10       97.38       79.68     22.61 o 
   2   6  10       30.11       35.64     21.05 o 
   3   6  10       57.49       13.44     21.44 o 
   4   6  10       47.97       12.57     24.00 o 
   5   6  10       23.10       14.88     25.37 o 
  -7   7  10        2.67        3.24     27.73 o 
  -6   7  10        4.75        9.18     21.63 o 
  -5   7  10       52.07       29.29     18.81 o 
  -4   7  10       29.82       50.53     17.33 o 
  -3   7  10       20.23       14.19      9.73 o 
  -2   7  10      481.14      460.20     16.36 o 
  -1   7  10        0.67        1.23      8.98 o 
   0   7  10       51.18       35.03      9.23 o 
   1   7  10       14.26        4.08     12.39 o 
   2   7  10        8.63       13.77     21.79 o 
   3   7  10       13.87        2.07     21.23 o 
   4   7  10       12.76       -1.76     24.52 o 
   5   7  10        2.45        9.02     28.56 o 
  -7   8  10        1.05        4.34     25.47 o 
  -6   8  10        4.21       -1.42     21.22 o 
  -5   8  10        0.41       -0.32     17.97 o 
  -4   8  10       47.85       18.08     17.01 o 
  -3   8  10      287.50      250.84     16.03 o 
  -2   8  10       18.28        9.12     10.02 o 
  -1   8  10      821.89      856.36     24.32 o 
   0   8  10      163.43      152.29     14.09 o 
   1   8  10        4.53        0.53     12.65 o 
   2   8  10       16.12        9.28     22.46 o 
   3   8  10       15.74        9.65     22.39 o 
   4   8  10       98.68       50.16     27.49 o 
   5   8  10        9.65       11.34     28.31 o 
  -6   9  10       60.82       26.94     21.15 o 
  -5   9  10       24.96        4.00     16.63 o 
  -4   9  10       35.22       49.21     14.07 o 
  -3   9  10       71.78       85.83     13.85 o 
  -2   9  10        8.68        9.12     11.36 o 
  -1   9  10      382.34      403.68     27.30 o 
   0   9  10        7.68        9.50     10.18 o 
   1   9  10       98.03       74.04     19.91 o 
   2   9  10      107.71       52.52     25.06 o 
   3   9  10       89.57       48.78     26.94 o 
   4   9  10        3.38        2.69     28.47 o 
  -6  10  10        1.59       -1.40     17.18 o 
  -5  10  10        2.01        2.22     13.97 o 
  -4  10  10      182.73      138.02     18.48 o 
  -3  10  10       85.43       73.56     14.64 o 
  -2  10  10        2.68        5.29     12.71 o 
  -1  10  10       11.56        4.25     11.86 o 
   0  10  10      281.09      301.81     23.88 o 
   1  10  10       85.25       87.68     16.87 o 
   2  10  10      200.84      191.17     46.18 o 
   3  10  10        2.07        4.72     24.97 o 
   4  10  10       10.66        4.74     28.21 o 
  -5  11  10        9.37        0.89     18.18 o 
  -4  11  10       31.90       21.86     15.99 o 
  -3  11  10        8.20        0.03     13.58 o 
  -2  11  10        1.00        0.78     12.82 o 
  -1  11  10        3.14        5.38     13.40 o 
   0  11  10        9.67        0.92     13.22 o 
   1  11  10        1.19       -0.85     18.61 o 
   2  11  10       20.69      -13.14     27.34 o 
   3  11  10        8.57       13.54     30.19 o 
  -4  12  10        9.70        4.01     16.56 o 
  -3  12  10        1.47        2.63     14.92 o 
  -2  12  10       11.38       -1.95     14.85 o 
  -1  12  10       21.04        7.92     15.02 o 
   0  12  10        0.30        6.13     24.44 o 
   1  12  10       38.61       24.18     23.59 o 
   2  12  10       23.18       -5.59     54.66 o 
  -3  13  10       29.29       26.90     17.31 o 
  -2  13  10       15.87       13.14     16.04 o 
  -1  13  10        4.04       -3.79     17.19 o 
   0  13  10        7.47       -0.66     27.35 o 
   1  13  10       15.70       18.77     25.75 o 
  -8   1  11       21.23       -0.99     31.30 o 
  -7   1  11       33.79       34.24     27.56 o 
  -6   1  11        3.14       -0.80     22.14 o 
  -5   1  11      241.43      239.34     25.71 o 
  -4   1  11       10.66       12.43     17.18 o 
  -3   1  11       17.36       16.59     16.12 o 
  -2   1  11      249.80      281.47     17.34 o 
  -1   1  11       46.40       40.59     11.01 o 
   0   1  11       28.60       25.82     22.63 o 
   1   1  11       34.74       35.74     26.90 o 
   2   1  11       88.52       95.74     21.99 o 
   3   1  11        8.23        0.52     19.45 o 
   4   1  11       10.26        5.35     19.90 o 
   5   1  11       20.72       10.14     19.19 o 
   6   1  11        9.33        4.04     21.88 o 
  -8   2  11       31.01       39.58     31.86 o 
  -7   2  11      112.00       98.67     27.43 o 
  -6   2  11       39.37       33.26     23.36 o 
  -5   2  11      136.69      128.59     22.90 o 
  -4   2  11      736.06      747.26     31.06 o 
  -3   2  11      227.89      258.86     37.34 o 
  -2   2  11        3.69       -5.06     12.63 o 
  -1   2  11        0.18        0.34     10.54 o 
   0   2  11       69.54       68.96     23.49 o 
   1   2  11       97.23       80.48     22.35 o 
   2   2  11        1.27       -1.94     21.13 o 
   3   2  11        3.78       -1.80     21.24 o 
   4   2  11       26.03       28.15     20.08 o 
   5   2  11        7.24       10.07     19.74 o 
   6   2  11        6.09       12.30     21.19 o 
  -8   3  11        4.69        8.41     33.22 o 
  -7   3  11       22.62       18.65     26.64 o 
  -6   3  11      122.58      118.51     25.58 o 
  -5   3  11      176.15      145.49     41.49 o 
  -4   3  11        0.33       -9.53     16.45 o 
  -3   3  11        6.55        0.12     15.78 o 
  -2   3  11      179.40      181.81     15.95 o 
  -1   3  11      315.19      319.71     14.72 o 
   0   3  11      205.04      221.23     19.33 o 
   1   3  11      850.43      908.19     39.57 o 
   2   3  11       66.82       53.98     22.36 o 
   3   3  11      243.13      209.18     54.21 o 
   4   3  11        1.83       -4.49     20.14 o 
   5   3  11       12.92       11.13     20.23 o 
   6   3  11      107.18       75.09     30.42 o 
  -8   4  11        5.10       -2.36     31.00 o 
  -7   4  11        0.27       -7.85     25.09 o 
  -6   4  11      627.76      516.94     58.10 o 
  -5   4  11       33.88        9.85     18.96 o 
  -4   4  11       61.72       49.39     18.19 o 
  -3   4  11       34.57       13.96     14.56 o 
  -2   4  11        0.93       -2.21     11.52 o 
  -1   4  11        0.15       -4.09     10.80 o 
   0   4  11      167.12      171.22     20.75 o 
   1   4  11       50.33       50.71     23.10 o 
   2   4  11      338.90      343.06     29.24 o 
   3   4  11       21.68       15.87     21.05 o 
   4   4  11        0.34       -2.83     18.85 o 
   5   4  11       16.91       20.63     28.00 o 
  -7   5  11      158.38      140.65     38.11 o 
  -6   5  11        2.47        4.85     23.74 o 
  -5   5  11        9.15       -7.82     19.20 o 
  -4   5  11      141.24      146.73     23.37 o 
  -3   5  11       33.94       20.23     14.47 o 
  -2   5  11      163.53      152.71     15.50 o 
  -1   5  11        5.71        0.15     11.34 o 
   0   5  11       13.62       12.42     11.94 o 
   1   5  11      115.28      116.24     29.63 o 
   2   5  11        5.56        2.05     22.44 o 
   3   5  11       74.90       37.02     22.51 o 
   4   5  11        1.94        6.42     25.63 o 
   5   5  11        2.00       -1.29     28.05 o 
  -7   6  11        0.01       -2.60     27.19 o 
  -6   6  11       61.79       56.64     23.24 o 
  -5   6  11      313.86      237.82     24.43 o 
  -4   6  11      259.03      182.54     18.60 o 
  -3   6  11       93.95       67.86     19.32 o 
  -2   6  11       19.18       27.68     13.78 o 
  -1   6  11      165.21      167.60     11.57 o 
   0   6  11      199.97      211.18     15.93 o 
   1   6  11       15.30       14.47     23.76 o 
   2   6  11       59.40       48.13     23.24 o 
   3   6  11        6.13        2.60     23.89 o 
   4   6  11       56.42        8.38     27.52 o 
   5   6  11        3.14      -10.34     27.36 o 
  -7   7  11       33.60       16.52     25.89 o 
  -6   7  11        0.12        0.53     22.27 o 
  -5   7  11       43.35       23.91     19.72 o 
  -4   7  11        0.05       -2.47     16.93 o 
  -3   7  11        0.03       -0.12     14.85 o 
  -2   7  11        1.04        2.47      9.88 o 
  -1   7  11      205.34      203.26     35.19 o 
   0   7  11      302.31      376.24     64.75 o 
   1   7  11       52.66       41.04     23.97 o 
   2   7  11      143.99      133.18     27.88 o 
   3   7  11       25.46       17.86     25.91 o 
   4   7  11        0.90       10.93     28.43 o 
   5   7  11       33.17       27.79     29.33 o 
  -7   8  11       17.09       17.29     27.39 o 
  -6   8  11       29.66        5.24     22.31 o 
  -5   8  11       53.06       18.03     19.38 o 
  -4   8  11       64.12       44.53     18.34 o 
  -3   8  11       54.92       73.99     12.87 o 
  -2   8  11       33.13       42.80     12.34 o 
  -1   8  11      191.67      209.78     21.97 o 
   0   8  11      401.76      421.51     38.05 o 
   1   8  11      443.31      462.37     77.28 o 
   2   8  11       80.38       19.02     25.44 o 
   3   8  11        1.49       -8.63     26.02 o 
   4   8  11       20.07        8.58     26.88 o 
  -6   9  11       24.48       12.64     21.77 o 
  -5   9  11      105.15       61.26     44.46 o 
  -4   9  11      105.46       80.77     36.50 o 
  -3   9  11       18.46       12.07     13.66 o 
  -2   9  11      184.16      174.73     15.36 o 
  -1   9  11        0.29       11.60     12.24 o 
   0   9  11       32.31       23.78     15.98 o 
   1   9  11       92.01      113.11     26.32 o 
   2   9  11       38.54        7.43     26.50 o 
   3   9  11        3.15        0.28     28.56 o 
   4   9  11       10.63       20.26     29.03 o 
  -5  10  11        2.50       -2.28     17.32 o 
  -4  10  11       95.70       98.68     18.32 o 
  -3  10  11       21.94       18.21     14.10 o 
  -2  10  11       19.12        6.52     13.19 o 
  -1  10  11       68.51       44.81     13.18 o 
   0  10  11       10.20        5.82     19.04 o 
   1  10  11        2.34       -6.34     25.60 o 
   2  10  11        8.40        2.70     27.86 o 
   3  10  11        0.02       12.83     29.30 o 
  -5  11  11       17.53       21.77     19.02 o 
  -4  11  11       52.30       12.67     17.27 o 
  -3  11  11        2.04       -0.68     14.82 o 
  -2  11  11       48.31       42.93     15.95 o 
  -1  11  11       33.44       39.58     15.46 o 
   0  11  11       16.25       11.68     21.81 o 
   1  11  11        1.60        4.08     52.93 o 
   2  11  11        0.20       20.50     29.56 o 
  -4  12  11        6.17       -2.05     19.16 o 
  -3  12  11        0.68       -3.34     16.52 o 
  -2  12  11        2.96        8.43     16.93 o 
  -1  12  11       11.36       19.76     16.99 o 
   0  12  11       25.49       18.36     23.81 o 
   1  12  11       40.48       68.21     58.83 o 
  -2  13  11        0.05       -6.95     17.94 o 
  -1  13  11       15.04        7.08     17.59 o 
  -8   0  12       35.40       21.47     45.34 o 
  -7   0  12        0.00       -6.10     41.55 o 
  -6   0  12      141.91       82.78     38.55 o 
  -5   0  12       13.83       28.40     32.54 o 
  -4   0  12       10.41        8.70     26.69 o 
  -3   0  12      564.07      581.72     39.72 o 
  -2   0  12      964.84      997.85     36.29 o 
  -1   0  12      185.93      166.39     20.26 o 
   0   0  12      104.64       85.06     35.13 o 
   1   0  12       47.69       45.03     36.22 o 
   2   0  12       73.80       27.40     34.90 o 
   3   0  12      213.70      214.44     38.70 o 
   4   0  12        0.46       11.66     33.45 o 
   5   0  12       14.65       -6.16     30.68 o 
  -8   1  12        4.88        2.04     32.10 o 
  -7   1  12        2.04       -6.29     26.99 o 
  -6   1  12      488.13      428.40     33.56 o 
  -5   1  12      601.00      595.37     33.49 o 
  -4   1  12       54.52       26.43     20.40 o 
  -3   1  12        0.01       -5.59     18.38 o 
  -2   1  12       82.65       82.23     15.81 o 
  -1   1  12       47.49       35.25     11.98 o 
   0   1  12       29.53       36.48     25.76 o 
   1   1  12       57.83       52.60     23.68 o 
   2   1  12      106.13      101.36     25.32 o 
   3   1  12       35.82       38.83     24.33 o 
   4   1  12       19.90        4.82     23.09 o 
   5   1  12        8.60        2.37     23.03 o 
  -8   2  12        0.43       -7.76     32.16 o 
  -7   2  12       12.52       13.30     28.61 o 
  -6   2  12       29.75        5.30     24.45 o 
  -5   2  12       41.67       18.78     21.03 o 
  -4   2  12       11.80        8.96     18.88 o 
  -3   2  12      247.39      250.19     43.49 o 
  -2   2  12        1.71        1.46     13.80 o 
  -1   2  12      177.90      208.44     14.37 o 
   0   2  12      383.08      436.88     35.27 o 
   1   2  12      454.21      471.94     34.00 o 
   2   2  12       53.29       34.34     24.89 o 
   3   2  12       18.12       15.61     23.32 o 
   4   2  12        1.28       -6.08     21.98 o 
   5   2  12        0.33       -5.85     21.95 o 
  -8   3  12        3.48      -16.53     32.10 o 
  -7   3  12        2.90        7.33     26.89 o 
  -6   3  12       32.28        4.67     22.87 o 
  -5   3  12       18.98       13.93     22.11 o 
  -4   3  12       67.63       51.83     19.99 o 
  -3   3  12        0.02       18.36     15.79 o 
  -2   3  12      139.41      109.41     15.70 o 
  -1   3  12     2488.32     2545.10     39.53 o 
   0   3  12        0.00        7.01     25.91 o 
   1   3  12        6.79        4.38     25.53 o 
   2   3  12       16.02       -1.57     23.79 o 
   3   3  12       32.95       11.97     23.35 o 
   4   3  12       10.76        6.60     22.50 o 
   5   3  12       28.14       27.10     22.99 o 
  -7   4  12        1.49        5.75     26.34 o 
  -6   4  12       67.32       41.77     34.45 o 
  -5   4  12       16.95       24.78     21.61 o 
  -4   4  12      249.73      277.71     65.34 o 
  -3   4  12       85.38       56.20     16.52 o 
  -2   4  12       57.11       42.09     14.32 o 
  -1   4  12      586.35      593.55     19.08 o 
   0   4  12      571.63      641.72     59.56 o 
   1   4  12        0.00        0.02     25.74 o 
   2   4  12      175.90      181.31     29.01 o 
   3   4  12       12.10        6.73     24.74 o 
   4   4  12        0.40       -9.42     21.54 o 
   5   4  12        1.02        5.37     28.31 o 
  -7   5  12       12.28       13.10     28.68 o 
  -6   5  12        0.49        4.41     22.92 o 
  -5   5  12       51.78       47.28     22.31 o 
  -4   5  12      186.21      150.27     22.35 o 
  -3   5  12       13.38        2.73     15.03 o 
  -2   5  12      476.87      489.37     21.22 o 
  -1   5  12     1022.94      978.09     23.74 o 
   0   5  12     1050.76     1033.15     80.96 o 
   1   5  12       10.80       10.60     26.34 o 
   2   5  12      171.66      205.93     36.31 o 
   3   5  12        2.34        2.48     24.46 o 
   4   5  12       41.34       23.30     28.57 o 
   5   5  12       14.62       13.18     29.03 o 
  -7   6  12        8.00       -8.39     26.57 o 
  -6   6  12        5.25        3.74     23.06 o 
  -5   6  12       40.29       67.11     22.04 o 
  -4   6  12        5.77        5.37     17.61 o 
  -3   6  12       44.19       32.98     16.26 o 
  -2   6  12       70.39       25.09     15.02 o 
  -1   6  12       52.70       46.04     14.41 o 
   0   6  12      177.98      178.74     29.81 o 
   1   6  12       36.29       37.34     26.97 o 
   2   6  12       25.78        8.80     25.91 o 
   3   6  12       12.08       -2.01     24.63 o 
   4   6  12       27.13        5.99     27.62 o 
  -7   7  12        1.77        9.00     28.96 o 
  -6   7  12        6.44        3.45     23.31 o 
  -5   7  12       32.36       35.75     21.75 o 
  -4   7  12        1.11        6.63     18.76 o 
  -3   7  12       32.40        9.53     16.01 o 
  -2   7  12        1.70       14.80     15.92 o 
  -1   7  12       49.92       41.91     18.30 o 
   0   7  12       28.41       27.20     26.03 o 
   1   7  12       62.37       48.71     28.63 o 
   2   7  12        0.42       -4.73     34.65 o 
   3   7  12        5.20       19.57     27.61 o 
   4   7  12        1.08        5.74     28.79 o 
  -6   8  12       15.49       -5.80     23.45 o 
  -5   8  12        3.74       -2.82     20.84 o 
  -4   8  12        9.82       -0.01     20.77 o 
  -3   8  12      174.06      164.73     21.91 o 
  -2   8  12        2.42        1.37     11.86 o 
  -1   8  12       40.42       30.10     17.24 o 
   0   8  12       72.06       40.58     25.20 o 
   1   8  12       13.52       19.56     37.50 o 
   2   8  12        9.35       -2.33     28.17 o 
   3   8  12        0.41        3.21     26.81 o 
   4   8  12        0.34       -2.08     31.26 o 
  -6   9  12       11.50        0.60     22.55 o 
  -5   9  12        5.51       19.45     21.27 o 
  -4   9  12       19.98       12.75     21.26 o 
  -3   9  12        0.10       -8.51     13.62 o 
  -2   9  12        0.70       -4.58     14.02 o 
  -1   9  12       31.62       30.51     21.44 o 
   0   9  12        0.76      -19.31     36.47 o 
   1   9  12      119.93      101.32     31.09 o 
   2   9  12        0.82       -1.52     28.46 o 
   3   9  12       34.67       10.24     31.10 o 
  -5  10  12        1.25       -1.67     19.14 o 
  -4  10  12       60.31       26.44     21.04 o 
  -3  10  12        0.01       -1.82     15.44 o 
  -2  10  12        0.93        3.97     14.48 o 
  -1  10  12       46.09       51.80     28.59 o 
   0  10  12       36.75       14.09     51.70 o 
   1  10  12        8.71       -1.19     29.71 o 
   2  10  12        6.61       14.13     30.07 o 
   3  10  12       11.56       24.58     30.09 o 
  -4  11  12        0.14        2.09     14.21 o 
  -3  11  12        1.16       -1.78     15.90 o 
  -2  11  12       30.29       37.41     16.94 o 
  -1  11  12       21.40       42.60     26.26 o 
   0  11  12        4.04      -32.42     52.44 o 
   1  11  12       34.06       47.42     57.77 o 
   2  11  12       23.07       40.65     33.98 o 
  -3  12  12        0.04       -5.85     19.06 o 
  -2  12  12        0.01       -2.42     18.10 o 
  -1  12  12        8.99        0.40     28.06 o 
  -7   1  13       21.42       28.30     29.75 o 
  -6   1  13        2.35       -1.64     25.22 o 
  -5   1  13      184.93      142.44     26.89 o 
  -4   1  13      154.72      192.12     25.86 o 
  -3   1  13       23.43       17.44     18.79 o 
  -2   1  13      240.34      265.74     32.15 o 
  -1   1  13       54.44       72.66     30.07 o 
   0   1  13       12.36       -1.41     27.66 o 
   1   1  13       25.97        5.16     26.48 o 
   2   1  13       59.11       79.15     26.86 o 
   3   1  13        2.65        0.99     26.16 o 
   4   1  13        2.29       12.35     26.75 o 
   5   1  13        0.20        6.77     27.19 o 
  -7   2  13        6.00        0.77     30.09 o 
  -6   2  13       19.38       34.25     26.25 o 
  -5   2  13        1.55        2.04     23.39 o 
  -4   2  13      121.85      170.28     26.79 o 
  -3   2  13       39.11       32.09     17.28 o 
  -2   2  13        3.02        4.87     15.32 o 
  -1   2  13       55.78       45.74     28.09 o 
   0   2  13       57.06       44.95     43.50 o 
   1   2  13        8.01       -0.55     26.58 o 
   2   2  13      164.67      181.32     30.13 o 
   3   2  13      219.47      224.14     32.28 o 
   4   2  13       12.88       -6.26     25.02 o 
   5   2  13        3.63       -7.99     22.85 o 
  -7   3  13       10.72        8.52     28.94 o 
  -6   3  13        0.27       -3.75     26.38 o 
  -5   3  13       16.37        3.11     23.09 o 
  -4   3  13       12.58        4.56     19.65 o 
  -3   3  13        0.30       -5.33     15.97 o 
  -2   3  13        9.33       -6.86     14.85 o 
  -1   3  13       45.22       59.65     34.83 o 
   0   3  13      165.30      186.73     37.56 o 
   1   3  13      187.60      183.11     30.34 o 
   2   3  13       63.44       46.95     28.78 o 
   3   3  13       46.91       43.93     33.99 o 
   4   3  13       50.50       31.96     26.35 o 
   5   3  13        9.05       -0.25     24.11 o 
  -7   4  13        0.00        7.24     30.91 o 
  -6   4  13        2.31       -5.75     26.63 o 
  -5   4  13      185.16      157.38     27.06 o 
  -4   4  13       31.59       18.71     18.00 o 
  -3   4  13       34.23       42.53     17.79 o 
  -2   4  13      111.85      137.73     16.81 o 
  -1   4  13       22.57       30.48     14.80 o 
   0   4  13       21.46       19.19     29.19 o 
   1   4  13       16.76       17.02     27.71 o 
   2   4  13       87.73      111.59     30.21 o 
   3   4  13        0.93       -2.38     28.14 o 
   4   4  13       50.14       10.57     25.78 o 
  -7   5  13        0.10       -7.27     28.58 o 
  -6   5  13       34.24       16.45     25.98 o 
  -5   5  13        4.80        3.76     23.57 o 
  -4   5  13       50.69       56.33     19.97 o 
  -3   5  13        0.42       -3.99     15.39 o 
  -2   5  13      233.19      234.14     18.93 o 
  -1   5  13        7.17       18.51     14.56 o 
   0   5  13        0.02      -10.66     26.10 o 
   1   5  13       49.09       41.42     28.73 o 
   2   5  13        0.00       -0.43     26.95 o 
   3   5  13        9.42        9.05     27.84 o 
   4   5  13       12.60        1.70     28.57 o 
  -7   6  13       10.22        2.67     28.07 o 
  -6   6  13       41.42       28.74     33.26 o 
  -5   6  13       93.56       21.01     23.91 o 
  -4   6  13      167.79      140.73     23.98 o 
  -3   6  13      137.71      138.77     19.95 o 
  -2   6  13        4.81       -2.36     16.04 o 
  -1   6  13       45.55       63.08     26.37 o 
   0   6  13      102.87       90.43     29.42 o 
   1   6  13       50.24       16.99     29.90 o 
   2   6  13       11.28       11.55     29.73 o 
   3   6  13       19.98       -4.05     28.06 o 
   4   6  13        1.02       -9.25     31.42 o 
  -6   7  13       33.30       14.11     24.24 o 
  -5   7  13       64.28       68.90     24.55 o 
  -4   7  13      182.68      152.60     25.41 o 
  -3   7  13       12.07        3.52     18.52 o 
  -2   7  13        6.02       11.73     16.43 o 
  -1   7  13       59.23       73.29     17.76 o 
   0   7  13       26.57       34.35     29.29 o 
   1   7  13        1.18       -0.05     28.14 o 
   2   7  13       62.65       57.43     41.32 o 
   3   7  13        6.36       25.67     30.49 o 
   4   7  13        9.01       14.60     33.56 o 
  -6   8  13       16.77        9.31     25.57 o 
  -5   8  13        8.77        1.57     23.84 o 
  -4   8  13        7.27       12.88     22.90 o 
  -3   8  13       37.02       15.56     20.91 o 
  -2   8  13       11.55       20.29     19.03 o 
  -1   8  13       13.07        9.48     16.25 o 
   0   8  13      150.99      143.89     63.42 o 
   1   8  13      149.29      143.69     46.74 o 
   2   8  13        0.75        3.52     30.60 o 
   3   8  13        4.90        2.53     29.50 o 
  -5   9  13        3.97       13.32     24.39 o 
  -4   9  13        0.01       -0.95     22.31 o 
  -3   9  13      199.83      225.52    109.73 o 
  -2   9  13       12.18        7.50     23.01 o 
  -1   9  13        0.13        1.08     17.01 o 
   0   9  13        6.33        8.21     40.46 o 
   1   9  13       23.83       29.33     31.48 o 
   2   9  13       68.68       11.83     31.25 o 
  -4  10  13       11.03       22.69     23.58 o 
  -3  10  13       52.49       29.17    102.57 o 
  -2  10  13        8.88       20.11     16.94 o 
  -1  10  13        3.54        5.50     24.95 o 
   0  10  13        0.65        2.14     55.95 o 
   1  10  13       16.15       32.19     33.99 o 
   2  10  13        8.41       29.56     33.35 o 
  -3  11  13        0.87        0.52     18.63 o 
  -2  11  13       12.84        7.83     17.53 o 
  -1  11  13        4.69        3.25     27.09 o 
   0  11  13        4.84        7.78     61.51 o 
   1  11  13       14.65       11.29     57.97 o 
  -7   0  14        9.58       24.15     47.91 o 
  -6   0  14      393.45      319.98     48.13 o 
  -5   0  14      264.14      246.29     41.55 o 
  -4   0  14      587.23      522.27     44.48 o 
  -3   0  14      203.16      237.96     36.36 o 
  -2   0  14      241.27      247.30     26.59 o 
  -1   0  14        0.33       -3.48     41.12 o 
   0   0  14      249.24      374.64     59.51 o 
   1   0  14       57.21       50.27     44.63 o 
   2   0  14       58.22       31.20     44.23 o 
   3   0  14        4.04        4.76     44.17 o 
   4   0  14       19.10        5.25     38.72 o 
  -7   1  14       74.68       60.10     33.66 o 
  -6   1  14       21.96       26.97     29.22 o 
  -5   1  14       18.96       -6.03     24.50 o 
  -4   1  14      186.44      149.39     25.67 o 
  -3   1  14      126.13      136.86     20.35 o 
  -2   1  14       11.04        6.30     15.67 o 
  -1   1  14      438.05      607.07     44.71 o 
   0   1  14       90.67       72.87     34.49 o 
   1   1  14       82.87       42.50     29.91 o 
   2   1  14       92.57       88.44     31.76 o 
   3   1  14        9.10        3.62     29.31 o 
   4   1  14       12.74        1.97     28.45 o 
  -7   2  14       14.28       13.11     31.76 o 
  -6   2  14       10.34       -7.34     27.83 o 
  -5   2  14      111.76      128.23     43.02 o 
  -4   2  14       22.52       40.50     36.69 o 
  -3   2  14       26.56       24.39     18.66 o 
  -2   2  14       28.99       18.44     15.81 o 
  -1   2  14      222.91      133.87     48.05 o 
   0   2  14       72.18       73.72     32.65 o 
   1   2  14       51.68       11.19     28.92 o 
   2   2  14       19.84       11.86     29.73 o 
   3   2  14      101.30       38.35     30.58 o 
   4   2  14        0.34       -9.88     29.68 o 
  -7   3  14        0.09      -15.95     32.42 o 
  -6   3  14       11.30       20.04     28.48 o 
  -5   3  14      218.38      185.06     28.40 o 
  -4   3  14      143.41      131.18     21.16 o 
  -3   3  14        8.85        4.42     18.90 o 
  -2   3  14        1.47       -0.32     14.77 o 
  -1   3  14       19.85       11.99     32.62 o 
   0   3  14      263.18      290.08     67.95 o 
   1   3  14       23.66       -4.23     30.72 o 
   2   3  14      103.22       78.46     43.16 o 
   3   3  14        0.86        7.45     31.62 o 
   4   3  14        0.24        2.11     30.27 o 
  -7   4  14       43.30       14.47     30.78 o 
  -6   4  14       35.59       10.67     29.44 o 
  -5   4  14      149.72      150.74     29.93 o 
  -4   4  14       11.73        8.63     20.72 o 
  -3   4  14        2.37       -1.06     18.05 o 
  -2   4  14       90.35       65.31     16.94 o 
  -1   4  14        3.83       12.46     29.53 o 
   0   4  14       29.51       20.12     32.07 o 
   1   4  14       13.26       15.68     32.78 o 
   2   4  14       10.18       29.65     32.57 o 
   3   4  14       47.57       32.69     32.25 o 
   4   4  14        5.57       -7.48     29.76 o 
  -6   5  14        0.01        2.79     28.46 o 
  -5   5  14      162.24      157.41     23.62 o 
  -4   5  14       25.19       31.91     20.89 o 
  -3   5  14        0.40        8.30     17.47 o 
  -2   5  14       92.69       66.63     20.21 o 
  -1   5  14       27.05       17.56     28.79 o 
   0   5  14       13.26       17.98     32.12 o 
   1   5  14      138.17      117.64     33.18 o 
   2   5  14       27.29       19.67     30.74 o 
   3   5  14        9.80        2.35     30.92 o 
   4   5  14        0.04        9.64     34.45 o 
  -6   6  14       71.23       63.74     30.09 o 
  -5   6  14        4.57       -0.69     22.82 o 
  -4   6  14       24.54        9.13     21.14 o 
  -3   6  14       52.97       41.05     19.63 o 
  -2   6  14        5.52        3.64     19.14 o 
  -1   6  14      254.59      239.72     44.77 o 
   0   6  14        1.16        2.54     31.68 o 
   1   6  14       28.06       18.72     33.49 o 
   2   6  14        7.45        5.01     33.82 o 
   3   6  14       12.28       -6.10     41.78 o 
  -6   7  14        9.23       10.76     27.03 o 
  -5   7  14       40.49       46.63     25.03 o 
  -4   7  14        3.34        9.65     22.52 o 
  -3   7  14       21.94       21.09     20.72 o 
  -2   7  14       51.05       39.59     20.90 o 
  -1   7  14       11.90        3.22     28.78 o 
   0   7  14        4.14       14.78     31.93 o 
   1   7  14      139.47      115.74     33.42 o 
   2   7  14       10.61       -5.33     39.89 o 
   3   7  14        2.11        4.70     31.57 o 
  -5   8  14       14.95        6.83     26.89 o 
  -4   8  14       35.01       21.92     24.74 o 
  -3   8  14        5.01       13.84     24.91 o 
  -2   8  14        0.00        3.68     19.16 o 
  -1   8  14        1.32       25.96     28.31 o 
   0   8  14       63.89       28.99     31.30 o 
   1   8  14       35.07       64.96     49.36 o 
   2   8  14       23.41       22.63     32.16 o 
  -4   9  14       68.58       67.77     29.43 o 
  -3   9  14       32.13        0.17     24.18 o 
  -2   9  14        2.18        4.19     24.95 o 
  -1   9  14       23.98       15.91     47.48 o 
   0   9  14        0.87       -4.39     44.17 o 
   1   9  14        6.28       10.65     32.93 o 
   2   9  14        1.03       -1.06     34.69 o 
  -3  10  14        0.08       10.47     28.63 o 
  -2  10  14       40.90       66.98     28.23 o 
   0  10  14        5.09       10.21     62.36 o 
   1  10  14        3.43       -4.68     36.76 o 
  -7   1  15        0.96       -0.99     34.80 o 
  -6   1  15       23.58       27.85     31.58 o 
  -5   1  15      157.97      121.37     28.94 o 
  -4   1  15       70.61       78.64     26.16 o 
  -3   1  15        0.69        4.72     19.25 o 
  -2   1  15        0.02        3.30     32.89 o 
  -1   1  15      233.00      271.88     41.19 o 
   0   1  15       32.78       40.51     37.11 o 
   1   1  15       45.39       19.01     35.60 o 
   2   1  15      159.79      130.46     35.99 o 
   3   1  15       11.67        9.96     32.25 o 
   4   1  15        1.74        7.93     32.38 o 
  -7   2  15        1.55        5.68     32.84 o 
  -6   2  15        0.75       -5.05     29.35 o 
  -5   2  15        0.03      -12.51     26.29 o 
  -4   2  15       11.55        2.59     20.62 o 
  -3   2  15       27.80       24.88     18.56 o 
  -2   2  15       49.07       27.93     30.86 o 
  -1   2  15       10.47        7.48     36.71 o 
   0   2  15        6.99       -5.62     36.30 o 
   1   2  15      118.22      160.49     40.88 o 
   2   2  15       33.42       21.39     33.29 o 
   3   2  15        0.01       10.98     32.23 o 
   4   2  15        3.74       -3.24     31.71 o 
  -6   3  15       55.06       91.89     31.55 o 
  -5   3  15      119.18       71.15     28.17 o 
  -4   3  15       38.34       27.63     21.92 o 
  -3   3  15       20.69       15.54     20.06 o 
  -2   3  15       36.56       23.81     30.38 o 
  -1   3  15       14.52       -6.96     32.88 o 
   0   3  15       88.89       98.70     38.27 o 
   1   3  15        9.54        6.65     33.15 o 
   2   3  15        0.00        1.66     33.31 o 
   3   3  15       75.78       57.75     36.31 o 
  -6   4  15        9.24       19.21     31.75 o 
  -5   4  15       10.68       13.60     23.61 o 
  -4   4  15        3.46       -4.40     21.38 o 
  -3   4  15       29.45       24.96     20.26 o 
  -2   4  15        2.74       -7.54     29.57 o 
  -1   4  15        9.87       17.24     31.34 o 
   0   4  15       43.89       21.28     33.13 o 
   1   4  15       40.86       36.94     33.79 o 
   2   4  15       18.81       19.41     34.45 o 
   3   4  15        0.27      -11.30     32.08 o 
  -6   5  15        2.90       10.57     28.35 o 
  -5   5  15       16.83       10.29     23.67 o 
  -4   5  15        0.08        0.59     21.99 o 
  -3   5  15      112.80      108.59     22.19 o 
  -2   5  15       43.02       22.16     31.23 o 
  -1   5  15       39.88       24.22     30.66 o 
   0   5  15       19.41       17.63     32.42 o 
   1   5  15        0.31        0.69     34.54 o 
   2   5  15       41.41       33.37     34.79 o 
   3   5  15        0.01       -7.81     35.30 o 
  -6   6  15       12.21        0.58     29.87 o 
  -5   6  15       25.79        8.05     27.58 o 
  -4   6  15       56.62       43.59     23.79 o 
  -3   6  15        6.88       -7.18     21.06 o 
  -2   6  15       86.07       90.97     52.33 o 
  -1   6  15       35.01       17.23     32.09 o 
   0   6  15      179.30      138.09     35.85 o 
   1   6  15       23.88        8.56     36.64 o 
   2   6  15       12.71       10.08     36.39 o 
   3   6  15        8.73       19.42     47.54 o 
  -5   7  15        1.43       -4.64     26.35 o 
  -4   7  15       31.65       42.97     27.75 o 
  -3   7  15       32.69       18.07     23.71 o 
  -2   7  15        1.51       -7.81     49.85 o 
  -1   7  15        0.35       -7.48     29.81 o 
   0   7  15      172.04      115.13     33.37 o 
   1   7  15       13.80        5.45     34.80 o 
   2   7  15       11.47       -4.22     44.40 o 
  -4   8  15       23.77       17.82     29.19 o 
  -3   8  15       24.88       18.90     25.35 o 
  -2   8  15       10.09      -15.80     51.73 o 
  -1   8  15       40.17       19.09     31.57 o 
   0   8  15        7.53       -4.56     44.03 o 
   1   8  15        4.56       -6.02     48.11 o 
  -4   9  15        4.16       -2.51     31.16 o 
  -3   9  15       13.35       22.50     26.75 o 
   0   9  15        0.02       -4.53     50.10 o 
  -6   0  16        0.29        1.74     45.82 o 
  -5   0  16      242.61      273.64     51.07 o 
  -4   0  16      449.95      380.74     49.05 o 
  -3   0  16      163.76      120.51     48.45 o 
  -2   0  16       27.22        1.54     52.24 o 
  -1   0  16       62.89       33.02     58.20 o 
   0   0  16       23.07       37.95     61.14 o 
   1   0  16      371.33      325.02     61.71 o 
   2   0  16       22.05        3.34     51.44 o 
   3   0  16       38.30       29.80     56.49 o 
  -6   1  16        0.21        3.89     33.39 o 
  -5   1  16        0.34        1.28     31.29 o 
  -4   1  16        2.15        2.96     22.47 o 
  -3   1  16      100.40       86.17     23.59 o 
  -2   1  16       17.54       11.72     36.61 o 
  -1   1  16      116.44      124.33     41.34 o 
   0   1  16        7.24       15.81     40.75 o 
   1   1  16        1.65       17.54     38.55 o 
   2   1  16        0.21        6.19     35.83 o 
   3   1  16        0.39       -6.09     36.88 o 
  -6   2  16       18.75        7.30     33.39 o 
  -5   2  16       45.02       45.50     30.24 o 
  -4   2  16       22.87       11.42     23.66 o 
  -3   2  16       89.04       31.03     22.83 o 
  -2   2  16        9.48        3.22     33.55 o 
  -1   2  16       13.07        8.80     40.59 o 
   0   2  16       37.71        6.59     42.01 o 
   1   2  16        4.09      -16.85     39.39 o 
   2   2  16       35.03       -0.80     38.42 o 
   3   2  16        2.66       -3.97     39.18 o 
  -6   3  16        4.06       -2.78     30.81 o 
  -5   3  16        5.59       -0.76     26.72 o 
  -4   3  16       32.02        2.05     24.55 o 
  -3   3  16       44.45       49.19     32.92 o 
  -2   3  16      112.36       92.58     37.61 o 
  -1   3  16       99.31       83.75     39.55 o 
   0   3  16       70.82       30.95     39.27 o 
   1   3  16        1.00       11.85     36.80 o 
   2   3  16       13.31       -4.30     37.46 o 
   3   3  16        0.34       -4.60     39.69 o 
  -6   4  16       47.69       25.14     31.68 o 
  -5   4  16       15.41       11.31     26.38 o 
  -4   4  16       19.64       13.66     23.97 o 
  -3   4  16       36.67       45.56     26.25 o 
  -2   4  16        7.26       -2.94     33.28 o 
  -1   4  16       34.00       40.38     36.95 o 
   0   4  16        2.39        1.30     36.17 o 
   1   4  16       47.45       12.34     40.47 o 
   2   4  16       32.22       44.05     38.97 o 
  -5   5  16        0.04       -7.67     25.85 o 
  -4   5  16        0.05       -8.78     23.69 o 
  -3   5  16       16.77       11.91     25.61 o 
  -2   5  16        0.09       -8.09     32.67 o 
  -1   5  16        0.33       -0.94     36.59 o 
   0   5  16       56.20       42.79     40.17 o 
   1   5  16        7.98       -5.93     37.03 o 
   2   5  16       10.15       -3.09     40.23 o 
  -5   6  16       33.78       40.34     30.98 o 
  -4   6  16        3.61       -2.59     25.58 o 
  -3   6  16        2.51       -3.38     26.08 o 
  -2   6  16       63.53        4.82     34.52 o 
  -1   6  16       14.28       17.13     35.96 o 
   0   6  16       19.46        5.81     38.90 o 
   1   6  16      118.02       96.91     42.51 o 
   2   6  16        1.53        4.76     39.31 o 
  -4   7  16       78.73       68.36     30.88 o 
  -3   7  16        5.07        8.99     26.77 o 
  -2   7  16        1.24       -0.84     32.84 o 
  -1   7  16        3.24       -7.52     33.15 o 
   0   7  16       66.38       75.51     39.73 o 
   1   7  16        2.78       -0.68     52.84 o 
  -3   8  16        4.01       -3.68     30.48 o 
  -2   8  16       14.94        4.01     36.26 o 
  -1   8  16        2.75       -3.47     34.24 o 
   0   8  16        7.66      -16.60     54.55 o 
  -5   1  17       46.85       46.34     32.39 o 
  -4   1  17       88.10       60.13     26.18 o 
  -3   1  17       19.62        2.99     32.71 o 
  -2   1  17        0.19       12.81     38.77 o 
  -1   1  17       73.26       69.72     45.69 o 
   0   1  17      112.55       99.70     45.54 o 
   1   1  17       48.50       29.68     45.57 o 
   2   1  17        0.58       -8.49     42.23 o 
  -5   2  17       30.76       18.94     26.36 o 
  -4   2  17       52.31       49.27     26.11 o 
  -3   2  17       10.05       25.37     35.33 o 
  -2   2  17        5.28       13.85     37.94 o 
  -1   2  17        4.83      -12.32     41.81 o 
   0   2  17       49.43        0.76     46.27 o 
   1   2  17        7.76        4.72     42.31 o 
   2   2  17        3.83       -9.61     40.04 o 
  -5   3  17       11.40       10.25     25.68 o 
  -4   3  17        2.11      -12.27     25.09 o 
  -3   3  17        0.43       -5.20     35.45 o 
  -2   3  17        1.85        3.81     39.22 o 
  -1   3  17       20.82       -4.46     39.66 o 
   0   3  17      254.52      235.30     46.55 o 
   1   3  17       22.65       19.23     45.37 o 
   2   3  17        0.01       17.30     44.24 o 
  -5   4  17        1.35       13.40     27.05 o 
  -4   4  17        4.97        9.14     26.18 o 
  -3   4  17        9.47       11.24     38.19 o 
  -2   4  17       36.48        8.39     34.73 o 
  -1   4  17        0.14       -5.34     41.40 o 
   0   4  17       25.10       42.25     43.32 o 
   1   4  17       20.48       15.01     45.15 o 
  -4   5  17       16.03       20.88     33.88 o 
  -3   5  17        6.76      -14.23     63.70 o 
  -2   5  17       85.43       73.68     39.61 o 
  -1   5  17       84.92       87.81     38.63 o 
   0   5  17        9.01       -1.97     42.44 o 
   1   5  17        7.80      -16.20     41.77 o 
  -4   6  17       18.03       16.71     32.52 o 
  -3   6  17       21.63        3.14     64.53 o 
  -2   6  17        0.04       -3.66     38.33 o 
  -1   6  17       16.44       38.87     37.53 o 
   0   6  17       27.20       40.32     44.41 o 
  -3   7  17        0.54       -6.99     67.33 o 
  -2   7  17        1.27       -0.14     36.36 o 
  -1   7  17        8.69       11.48     36.46 o 
  -5   0  18        7.82       -2.62     44.88 o 
  -4   0  18      120.71       75.45     47.17 o 
  -3   0  18      198.37       81.50     56.38 o 
  -2   0  18       10.43       13.49     61.59 o 
  -1   0  18        7.62       18.16     74.17 o 
   0   0  18      197.48      178.28     73.20 o 
   1   0  18       35.27       15.91     66.58 o 
  -5   1  18       35.95       25.78     29.83 o 
  -4   1  18        9.51       -1.20     36.08 o 
  -3   1  18        4.30       -6.04     34.56 o 
  -2   1  18        4.61       -5.47     42.38 o 
  -1   1  18       22.56       16.48     46.20 o 
   0   1  18       21.98        9.47     49.85 o 
   1   1  18        0.00       10.39     48.29 o 
  -4   2  18        0.39        4.54     39.25 o 
  -3   2  18        2.33       14.24     35.93 o 
  -2   2  18        3.55       -8.03     43.02 o 
  -1   2  18        0.14        4.40     48.94 o 
   0   2  18        1.27       11.45     49.43 o 
   1   2  18       13.92       -6.03     48.05 o 
  -4   3  18        0.93      -12.38     59.48 o 
  -3   3  18        4.84       -0.31     38.74 o 
  -2   3  18        0.64        0.49     41.62 o 
  -1   3  18        3.01       15.62     47.33 o 
   0   3  18        1.94       -6.07     47.81 o 
  -4   4  18        0.25        7.81     65.33 o 
  -3   4  18       29.96        4.32     41.53 o 
  -2   4  18        3.11       11.53     39.72 o 
  -1   4  18        7.20      -19.04     45.44 o 
   0   4  18        1.32       -1.49     47.97 o 
  -3   5  18        7.71       13.41     47.11 o 
  -2   5  18        1.39       -7.23     40.52 o 
  -1   5  18        2.15       -2.55     41.45 o 
  -3   1  19        2.32        4.40     38.35 o 
  -2   1  19       20.95        2.21     45.31 o 
  -1   1  19        0.01       -4.75     53.63 o 
  -2   2  19        2.60      -14.86     44.88 o 
  -1   2  19       37.37        3.21     53.11 o 
                                                 
